# Supplementary material for: Complete Range of the Universal mtDNA Gene Pool and High Genetic Diversity in the Thai Dog Population
Source: Genes (Basel). 2020 Feb 27;11(3):253. doi: 10.3390/genes11030253 (PMC7140826; doi:10.3390/genes11030253)
Supplement: Supplementary file 1 [file genes-11-00253-s001.zip]

Archive with 5 entries (5 files):
- Fig S1.pdf
- Fig S2.pdf
- Fig S3.pdf
- Table S1 -Thai.xlsx
- TABLE S2 .xlsx
