# Supplementary material for: Complete Range of the Universal mtDNA Gene Pool and High Genetic Diversity in the Thai Dog Population
Source: Genes (Basel). 2020 Feb 27;11(3):253. doi: 10.3390/genes11030253 (PMC7140826; doi:10.3390/genes11030253)
Supplement: Supplementary file 1 [file genes-11-00253-s001.zip › Table S1 -Thai.xlsx]

## Sheet: total
ID	GenBank	UT	UTd	HT	HT Ign Indels	subHG	Breed	Location	Area	Country	Designation	Subregion	Region	Cont
H52			Utd	A001	A001	a1	Border collie			Britain			British Isles	Europe
H53			Utd	A001	A001	a1	Border collie			Britain			British Isles	Europe
m407			Utd	A001	A001	a1	Border collie			Britain			British Isles	Europe
m741			Utd	A001	A001	a1	Border Collie			Britain			British Isles	Europe
R105			Utd	A001	A001	a1	Border collie			Britain			British Isles	Europe
R106			Utd	A001	A001	a1	Border collie			Britain			British Isles	Europe
z41			Utd	A001	A001	a1	Border Collie			Britain			British Isles	Europe
z45			Utd	A001	A001	a1	Border Collie			Britain			British Isles	Europe
NY45			Utd	A001	A001	a1	Collie			Britain			British Isles	Europe
Ocol			Utd	A001	A001	a1	Collie			Britain			British Isles	Europe
L16			Utd	A001	A001	a1	Working kelpie			Britain			British Isles	Europe
H1	AF531654		Utd	A001	A001	a1	Chow-chow		Hebei	China		N China	East Asia	Asia
m12	AF531654		Utd	A001	A001	a1	Chow-chow		Hebei	China		N China	East Asia	Asia
m15	AF531654		Utd	A001	A001	a1	Chow-chow		Hebei	China		N China	East Asia	Asia
m9	AF531654		Utd	A001	A001	a1	Chow-chow		Hebei	China		N China	East Asia	Asia
m326			Utd	A001	A001	a1			Crete	Greece			South Europe	Europe
z716	AF531654		Utd	A001	A001	a1				Kenya	Upper EssAfrica	East ssAfrica	subSaharan Africa	Africa
jd107	AF531654		Utd	A001	A001	a1	Jindo			Korea			East Asia	Asia
jd108	AF531654		Utd	A001	A001	a1	Jindo			Korea			East Asia	Asia
jd110	AF531654		Utd	A001	A001	a1	Jindo			Korea			East Asia	Asia
m713	AF531654		Utd	A001	A001	a1			New Guinea Lowland	New Guinea			Island Southeast Asia	Asia
H92	AF531654		Utd	A001	A001	a1	Samoyed		Siberia	Siberia			Siberia	Asia
m66	AF531654		Utd	A001	A001	a1	Samoyed		Siberia	Siberia			Siberia	Asia
Boyko1	AF531654		Utd	A001	A001	a1		Bunanimi	Uganda mainland	Uganda	Upper EssAfrica	East ssAfrica	subSaharan Africa	Africa
L26			Utd	A001	A001	a1	Buhund						Scandinavia	Europe
L62			Utd	A001	A001	a1	Buhund						Scandinavia	Europe
Tpoin		UT	Utd	A002	A002	a1	Pointer			Britain			British Isles	Europe
H13		UT	Utd	A002	A002	a1	Setter Irish			Britain			British Isles	Europe
H56		UT	Utd	A002	A002	a1	Setter Irish			Britain			British Isles	Europe
z153		UT	Utd	A002	A002	a1	Terrier Irish			Britain			British Isles	Europe
NY12		UT	Utd	A002	A002	a1	Terrier West highland			Britain			British Isles	Europe
D9		UT	Utd	A002	A002	a1	Terrier West Highland white			Britain			British Isles	Europe
m462		UT	Utd	A002	A002	a1	Welsh corgi pembroke			Britain			British Isles	Europe
z712		UT	Utd	A002	A002	a1	Caucasian Shepherd			Caucasia		Persian Plateau	Southwest Asia	Asia
AY656750	AY656750	UT	Utd	A002	A002	a1	Leonberger			Germany			N Cont Europe	Europe
H67		UT	Utd	A002	A002	a1	Leonberger			Germany			N Cont Europe	Europe
m130		UT	Utd	A002	A002	a1	Leonberger			Germany			N Cont Europe	Europe
m131		UT	Utd	A002	A002	a1	Leonberger			Germany			N Cont Europe	Europe
m132		UT	Utd	A002	A002	a1	Leonberger			Germany			N Cont Europe	Europe
m133		UT	Utd	A002	A002	a1	Leonberger			Germany			N Cont Europe	Europe
AY656746	AY656746	UT	Utd	A002	A002	a1	Schnauzer, standard			Germany			N Cont Europe	Europe
m420		UT	Utd	A002	A002	a1	Landseer			Germany/Switzerland			N Cont Europe	Europe
z42		UT	Utd	A002	A002	a1	Pudi			Hungary			South Europe	Europe
m215	AF531655	UT	Utd	A002	A002	a1			Tamil Nadu	India			Indian Subcont	Asia
m321	AF531655	UT	Utd	A002	A002	a1			Goa	India			Indian Subcont	Asia
z1545		UT	Utd	A002	A002	a1	Guard dog	Kerman	Kerman	Iran		Persian Plateau	Southwest Asia	Asia
con90		UT	Utd	A002	A002	a1	Sarabi		Ardabil	Iran	FCbelt	Persian Plateau	Southwest Asia	Asia
Oiki6	AF531655	UT	Utd	A002	A002	a1	Iki			Japan			East Asia	Asia
Oiki7	AF531655	UT	Utd	A002	A002	a1	Iki			Japan			East Asia	Asia
Oiki8	AF531655	UT	Utd	A002	A002	a1	Iki			Japan			East Asia	Asia
1691_CAL2	KJ139336.1	UT	Utd	A002	A002	a1	Village dog			Nigeria
1455_ON2	KJ139337.1	UT	Utd	A002	A002	a1	Village dog			Nigeria
1667_TAR2	KJ139338.1	UT	Utd	A002	A002	a1	Village dog			Nigeria
1710_CAL3	KJ139339.1	UT	Utd	A002	A002	a1	Village dog			Nigeria
L31	AF531655	UT	Utd	A002	A002	a1	Laika, East Siberian		Siberia	Siberia			Siberia	Asia
R5	AF531655	UT	Utd	A002	A002	a1	Laika, East Siberian		Siberia	Siberia			Siberia	Asia
m290	AF531655	UT	Utd	A002	A002	a1	Laika, East/ West Siberian		Siberia	Siberia			Siberia	Asia
	AF531655	UT	Utd	A002	A002	a1		Byrne	KwaZulu-Natal	South Africa	Lower EssAfrica	East ssAfrica	subSaharan Africa	Africa
z800	AF531655	UT	Utd	A002	A002	a1			KwaZulu-Natal	South Africa	Lower EssAfrica	East ssAfrica	subSaharan Africa	Africa
m548		UT	Utd	A002	A002	a1	Bernese mountain dog			Switzerland			N Cont Europe	Europe
z1658	AF531655	UT	Utd	A002	A002	a1			NongKhai Province	Thailand		North East Thailand	Southeast Asia	Asia
z1664	AF531655	UT	Utd	A002	A002	a1			UdonThani Province	Thailand		North East Thailand	Southeast Asia	Asia
z1680	AF531655	UT	Utd	A002	A002	a1			UdonThani Province	Thailand		North East Thailand	Southeast Asia	Asia
z1715	AF531655	UT	Utd	A002	A002	a1			MahaSarakham Province	Thailand		North East Thailand	Southeast Asia	Asia
z1323	AF531655	UT	Utd	A002	A002	a1		Phuket	Chalong	Thailand		Southwest Thailand	Southeast Asia	Asia
R72		UT	Utd	A002	A002	a1	Anatolian Shepherd			Turkey		Anatolia	Southwest Asia	Asia
64K		UT	Utd	A002	A002	a1	Kars	Kars		Turkey	FCbelt	Anatolia	Southwest Asia	Asia
Boyko4	AF531655	UT	Utd	A002	A002	a1		Busoba	Uganda mainland	Uganda	Upper EssAfrica	East ssAfrica	subSaharan Africa	Africa
Boyko5	AF531655	UT	Utd	A002	A002	a1		Nugiso	Uganda mainland	Uganda	Upper EssAfrica	East ssAfrica	subSaharan Africa	Africa
Boyko6	AF531655	UT	Utd	A002	A002	a1		Nugiso	Uganda mainland	Uganda	Upper EssAfrica	East ssAfrica	subSaharan Africa	Africa
m619		UT	Utd	A002	A002	a1	Berner Sennen						N Cont Europe	Europe
m620		UT	Utd	A002	A002	a1	Berner Sennen						N Cont Europe	Europe
z155		UT	Utd	A002	A002	a1	Berner Sennen						N Cont Europe	Europe
L28		UT	Utd	A002	A002	a1	Finnish spitz						Scandinavia	Europe
L41		UT	Utd	A002	A002	a1	Icelandic Sheep dog						Scandinavia	Europe
m456		UT	Utd	A002	A002	a1	Icelandic Sheep dog						Scandinavia	Europe
R93		UT	Utd	A002	A002	a1	Icelandic Sheep dog						Scandinavia	Europe
m534		UT	Utd	A002	A002	a1	Mongrel						General Europe	Europe
R19		UT	Utd	A002	A002	a1	Norrbottenspets						Scandinavia	Europe
z48	AF531656	UT	Utd	A003	A003	a1	Basenji			Benin		West ssAfrica	subSaharan Africa	Africa
H2	AF531656	UT	Utd	A003	A003	a1	Chow-chow		Hebei	China		N China	East Asia	Asia
m11	AF531656	UT	Utd	A003	A003	a1	Chow-chow		Hebei	China		N China	East Asia	Asia
m14	AF531656	UT	Utd	A003	A003	a1	Chow-chow		Hebei	China		N China	East Asia	Asia
m21	AF531656	UT	Utd	A003	A003	a1	Shar-pei		Guangdong	China		S China	East Asia	Asia
5727	AF531656	UT	Utd	A003	A003	a1			Sichuan	China		C China	East Asia	Asia
5733	AF531656	UT	Utd	A003	A003	a1			Sichuan	China		C China	East Asia	Asia
10118	AF531656	UT	Utd	A003	A003	a1			Hainansanya	China		Hainan	East Asia	Asia
10122	AF531656	UT	Utd	A003	A003	a1			Hainansanya	China		Hainan	East Asia	Asia
10138	AF531656	UT	Utd	A003	A003	a1			Hainansanya	China		Hainan	East Asia	Asia
5864	AF531656	UT	Utd	A003	A003	a1			Jiangxi	China		S China	East Asia	Asia
5877	AF531656	UT	Utd	A003	A003	a1			Guangxi	China		S China	East Asia	Asia
5880	AF531656	UT	Utd	A003	A003	a1			Guangxi	China		S China	East Asia	Asia
5886	AF531656	UT	Utd	A003	A003	a1			Guangdong	China		S China	East Asia	Asia
5927	AF531656	UT	Utd	A003	A003	a1			Jiangxi	China		S China	East Asia	Asia
10027	AF531656	UT	Utd	A003	A003	a1			Hunan	China		S China	East Asia	Asia
10088	AF531656	UT	Utd	A003	A003	a1			Guizhou	China		S China	East Asia	Asia
10242	AF531656	UT	Utd	A003	A003	a1			Yunnan	China		S China	East Asia	Asia
z210		UT	Utd	A003	A003	a1	Guard dog	Sabzevar	Xorasan	Iran		Persian Plateau	Southwest Asia	Asia
Con70		UT	Utd	A003	A003	a1	Kuci		Xorasan	Iran		Persian Plateau	Southwest Asia	Asia
ps1	AF531656	UT	Utd	A003	A003	a1	Pungsan			Korea			East Asia	Asia
ps4	AF531656	UT	Utd	A003	A003	a1	Pungsan			Korea			East Asia	Asia
5046_KEN	KU159550.1	UT	Utd	A003	A003	a1	Village dog			Lamu/Kenya
5050_KEN	KU159554.1	UT	Utd	A003	A003	a1	Village dog			Lamu/Kenya
5060_KEN	KU159564.1	UT	Utd	A003	A003	a1	Village dog			Lamu/Kenya
Boyko12	AF531656	UT	Utd	A003	A003	a1	Village dog	Omavela	North Namibia	Namibia		West ssAfrica	subSaharan Africa	Africa
m390	AF531656	UT	Utd	A003	A003	a1			New Guinea Lowland	New Guinea			Island Southeast Asia	Asia
1541_TAR1	KJ139226.1	UT	Utd	A003	A003	a1	Village dog			Nigeria
1679_CAL3	KJ139227.1	UT	Utd	A003	A003	a1	Village dog			Nigeria
1669_TAR5	KJ139228.1	UT	Utd	A003	A003	a1	Village dog			Nigeria
1638_TAR3	KJ139230.1	UT	Utd	A003	A003	a1	Village dog			Nigeria
1658_TAR3	KJ139231.1	UT	Utd	A003	A003	a1	Village dog			Nigeria
1651_TAR5	KJ139232.1	UT	Utd	A003	A003	a1	Village dog			Nigeria
1525_CAL2	KJ139233.1	UT	Utd	A003	A003	a1	Village dog			Nigeria
1419_IB3	KJ139234.1	UT	Utd	A003	A003	a1	Village dog			Nigeria
1564_TAR2	KJ139235.1	UT	Utd	A003	A003	a1	Village dog			Nigeria
1801_MIN1	KJ139236.1	UT	Utd	A003	A003	a1	Village dog			Nigeria
1423_IB3	KJ139237.1	UT	Utd	A003	A003	a1	Village dog			Nigeria
1770_MIN1	KJ139238.1	UT	Utd	A003	A003	a1	Village dog			Nigeria
1433_IB1	KJ139239.1	UT	Utd	A003	A003	a1	Village dog			Nigeria
1465_ON1	KJ139240.1	UT	Utd	A003	A003	a1	Village dog			Nigeria
1523_CAL2	KJ139241.1	UT	Utd	A003	A003	a1	Village dog			Nigeria
1740_ON3	KJ139242.1	UT	Utd	A003	A003	a1	Village dog			Nigeria
1659_TAR3	KJ139243.1	UT	Utd	A003	A003	a1	Village dog			Nigeria
1436_IB1	KJ139244.1	UT	Utd	A003	A003	a1	Village dog			Nigeria
1733_ON4	KJ139245.1	UT	Utd	A003	A003	a1	Village dog			Nigeria
1806_MIN3	KJ139246.1	UT	Utd	A003	A003	a1	Village dog			Nigeria
1544_TAR1	KJ139247.1	UT	Utd	A003	A003	a1	Village dog			Nigeria
1724_ON4	KJ139248.1	UT	Utd	A003	A003	a1	Village dog			Nigeria
1514_UY2	KJ139249.1	UT	Utd	A003	A003	a1	Village dog			Nigeria
1420_IB3	KJ139250.1	UT	Utd	A003	A003	a1	Village dog			Nigeria
1489_UY1	KJ139251.1	UT	Utd	A003	A003	a1	Village dog			Nigeria
1421_IB3	KJ139252.1	UT	Utd	A003	A003	a1	Village dog			Nigeria
1761_IB4	KJ139253.1	UT	Utd	A003	A003	a1	Village dog			Nigeria
1424_IB3	KJ139254.1	UT	Utd	A003	A003	a1	Village dog			Nigeria
1503_UY1	KJ139256.1	UT	Utd	A003	A003	a1	Village dog			Nigeria
1661_TAR3	KJ139257.1	UT	Utd	A003	A003	a1	Village dog			Nigeria
1439_IB2	KJ139258.1	UT	Utd	A003	A003	a1	Village dog			Nigeria
1547_TAR2	KJ139259.1	UT	Utd	A003	A003	a1	Village dog			Nigeria
1749_ON4	KJ139260.1	UT	Utd	A003	A003	a1	Village dog			Nigeria
1515_UY2	KJ139261.1	UT	Utd	A003	A003	a1	Village dog			Nigeria
1475_ON3	KJ139262.1	UT	Utd	A003	A003	a1	Village dog			Nigeria
1668_TAR5	KJ139263.1	UT	Utd	A003	A003	a1	Village dog			Nigeria
1670_GTAR4	KJ139264.1	UT	Utd	A003	A003	a1	Village dog			Nigeria
1647_TAR5	KJ139265.1	UT	Utd	A003	A003	a1	Village dog			Nigeria
1734_ON4	KJ139266.1	UT	Utd	A003	A003	a1	Village dog			Nigeria
1654_TAR5	KJ139267.1	UT	Utd	A003	A003	a1	Village dog			Nigeria
1698_CAL3	KJ139268.1	UT	Utd	A003	A003	a1	Village dog			Nigeria
1732_ON4	KJ139269.1	UT	Utd	A003	A003	a1	Village dog			Nigeria
1528_CAL2	KJ139270.1	UT	Utd	A003	A003	a1	Village dog			Nigeria
1640_TAR3	KJ139271.1	UT	Utd	A003	A003	a1	Village dog			Nigeria
1482_ON2	KJ139272.1	UT	Utd	A003	A003	a1	Village dog			Nigeria
1519_CAL1	KJ139273.1	UT	Utd	A003	A003	a1	Village dog			Nigeria
1685_CAL3	KJ139274.1	UT	Utd	A003	A003	a1	Village dog			Nigeria
1723_ON2	KJ139275.1	UT	Utd	A003	A003	a1	Village dog			Nigeria
1518_CAL1	KJ139276.1	UT	Utd	A003	A003	a1	Village dog			Nigeria
1797_MIN1	KJ139277.1	UT	Utd	A003	A003	a1	Village dog			Nigeria
1520_CAL1	KJ139279.1	UT	Utd	A003	A003	a1	Village dog			Nigeria
1537_TAR1	KJ139280.1	UT	Utd	A003	A003	a1	Village dog			Nigeria
1709_CAL3	KJ139282.1	UT	Utd	A003	A003	a1	Village dog			Nigeria
1462_ON2	KJ139283.1	UT	Utd	A003	A003	a1	Village dog			Nigeria
1526_CAL2	KJ139284.1	UT	Utd	A003	A003	a1	Village dog			Nigeria
L29	AF531656	UT	Utd	A003	A003	a1	Laika, East Siberian		Siberia	Siberia			Siberia	Asia
R9	AF531656	UT	Utd	A003	A003	a1	Laika, East Siberian		Siberia	Siberia			Siberia	Asia
m280	AF531656	UT	Utd	A003	A003	a1				Thailand			Southeast Asia	Asia
Boyko10	AF531656	UT	Utd	A003	A003	a1		Mwoma (Ddamba Island)	Uganda isles	Uganda	Upper EssAfrica	East ssAfrica	subSaharan Africa	Africa
Boyko11	AF531656	UT	Utd	A003	A003	a1		Zingoola (Koome Island)	Uganda isles	Uganda	Upper EssAfrica	East ssAfrica	subSaharan Africa	Africa
Boyko8	AF531656	UT	Utd	A003	A003	a1		Butandiga	Uganda mainland	Uganda	Upper EssAfrica	East ssAfrica	subSaharan Africa	Africa
Boyko9	AF531656	UT	Utd	A003	A003	a1		Mwoma (Ddamba Island)	Uganda isles	Uganda	Upper EssAfrica	East ssAfrica	subSaharan Africa	Africa
m453		UT	Utd	A003	A003	a1	Buhund						Scandinavia	Europe
P12	AF531657		Utd	A004	A004	a1	Sloughi						North Africa	Africa
P15	AF531657		Utd	A004	A004	a1	Sloughi						North Africa	Africa
m546		UT	Utd	A005	A005	a1	Terrier Jack Russel			Britain			British Isles	Europe
H76	AF531658	UT	Utd	A005	A005	a1	Tibetan Terrier		Tibet	China		W China	East Asia	Asia
m26	AF531658	UT	Utd	A005	A005	a1	Tibetan Terrier		Tibet	China		W China	East Asia	Asia
m28	AF531658	UT	Utd	A005	A005	a1	Tibetan Terrier		Tibet	China		W China	East Asia	Asia
m29	AF531658	UT	Utd	A005	A005	a1	Tibetan Terrier		Tibet	China		W China	East Asia	Asia
m31	AF531658	UT	Utd	A005	A005	a1	Tibetan Terrier		Tibet	China		W China	East Asia	Asia
z28	AF531658	UT	Utd	A005	A005	a1	Basenji			D.R.Congo		West ssAfrica	subSaharan Africa	Africa
z32	AF531658	UT	Utd	A005	A005	a1	Basenji			D.R.Congo		West ssAfrica	subSaharan Africa	Africa
Boyko13	AF531658	UT	Utd	A005	A005	a1	Village dog	ACE (Animal Care in Egypt)	Luxor	Egypt			North Africa	Africa
Boyko14	AF531658	UT	Utd	A005	A005	a1	Village dog	La Galta	Luxor	Egypt			North Africa	Africa
Oryu11	AF531658	UT	Utd	A005	A005	a1	Ryukyu			Japan			East Asia	Asia
z130	AF531658	UT	Utd	A005	A005	a1	Ryukyu			Japan			East Asia	Asia
5054_KEN	KU159558.1	UT	Utd	A005	A005	a1	Village dog			Lamu/Kenya
Boyko36	AF531658	UT	Utd	A005	A005	a1	Village dog	Olund	North Namibia	Namibia		West ssAfrica	subSaharan Africa	Africa
1509_UY1	KJ139316.1	UT	Utd	A005	A005	a1	Village dog			Nigeria
1722_ON2	KJ139317.1	UT	Utd	A005	A005	a1	Village dog			Nigeria
1504_UY2	KJ139318.1	UT	Utd	A005	A005	a1	Village dog			Nigeria
1502_UY1	KJ139319.1	UT	Utd	A005	A005	a1	Village dog			Nigeria
1437_IB2	KJ139320.1	UT	Utd	A005	A005	a1	Village dog			Nigeria
1512_UY2	KJ139321.1	UT	Utd	A005	A005	a1	Village dog			Nigeria
1425_IB3	KJ139322.1	UT	Utd	A005	A005	a1	Village dog			Nigeria
1517_UY2	KJ139323.1	UT	Utd	A005	A005	a1	Village dog			Nigeria
1426_IB3	KJ139324.1	UT	Utd	A005	A005	a1	Village dog			Nigeria
1474_ON3	KJ139325.1	UT	Utd	A005	A005	a1	Village dog			Nigeria
1567_TAR3	KJ139326.1	UT	Utd	A005	A005	a1	Village dog			Nigeria
1712_CAL3	KJ139327.1	UT	Utd	A005	A005	a1	Village dog			Nigeria
1500_UY2	KJ139328.1	UT	Utd	A005	A005	a1	Village dog			Nigeria
R22	AF531658	UT	Utd	A005	A005	a1	Laika, East Siberian		Siberia	Siberia			Siberia	Asia
m737	AF531658	UT	Utd	A005	A005	a1	Laika, East Siberian		Siberia	Siberia			Siberia	Asia
R27	AF531658	UT	Utd	A005	A005	a1	Laika, West Siberian		Siberia	Siberia			Siberia	Asia
z1191	AF531658	UT	Utd	A005	A005	a1		Byrne	KwaZulu-Natal	South Africa	Lower EssAfrica	East ssAfrica	subSaharan Africa	Africa
P27	AF531658	UT	Utd	A005	A005	a1	Basenji		South Sudan	South Sudan		West ssAfrica	subSaharan Africa	Africa
z1313	AF531658	UT	Utd	A005	A005	a1	Basenji	Nzara Latitude: 4.6433 Longitude: 28.2531 Lat(DMS): 4°38'36N Long(DMS): 28°15'11E	South Sudan	South Sudan		West ssAfrica	subSaharan Africa	Africa
m737		UT	Utd	A005	A005	a1				Thailand			Southeast Asia	Asia
6S		UT	Utd	A005	A005	a1	Kangal	Sivas		Turkey	FCbelt	Anatolia	Southwest Asia	Asia
Boyko15	AF531658	UT	Utd	A005	A005	a1		Walchwaba	Uganda mainland	Uganda	Upper EssAfrica	East ssAfrica	subSaharan Africa	Africa
Boyko16	AF531658	UT	Utd	A005	A005	a1		Mooni	Uganda mainland	Uganda	Upper EssAfrica	East ssAfrica	subSaharan Africa	Africa
Boyko17	AF531658	UT	Utd	A005	A005	a1		Mooni	Uganda mainland	Uganda	Upper EssAfrica	East ssAfrica	subSaharan Africa	Africa
Boyko18	AF531658	UT	Utd	A005	A005	a1		Busoba	Uganda mainland	Uganda	Upper EssAfrica	East ssAfrica	subSaharan Africa	Africa
Boyko19	AF531658	UT	Utd	A005	A005	a1		Busoba	Uganda mainland	Uganda	Upper EssAfrica	East ssAfrica	subSaharan Africa	Africa
Boyko20	AF531658	UT	Utd	A005	A005	a1		Busoba	Uganda mainland	Uganda	Upper EssAfrica	East ssAfrica	subSaharan Africa	Africa
Boyko21	AF531658	UT	Utd	A005	A005	a1		Busoba	Uganda mainland	Uganda	Upper EssAfrica	East ssAfrica	subSaharan Africa	Africa
Boyko22	AF531658	UT	Utd	A005	A005	a1		Butandiga	Uganda mainland	Uganda	Upper EssAfrica	East ssAfrica	subSaharan Africa	Africa
Boyko23	AF531658	UT	Utd	A005	A005	a1		Kongoidi	Uganda mainland	Uganda	Upper EssAfrica	East ssAfrica	subSaharan Africa	Africa
Boyko24	AF531658	UT	Utd	A005	A005	a1		Kongoidi	Uganda mainland	Uganda	Upper EssAfrica	East ssAfrica	subSaharan Africa	Africa
Boyko25	AF531658	UT	Utd	A005	A005	a1		Kongoidi	Uganda mainland	Uganda	Upper EssAfrica	East ssAfrica	subSaharan Africa	Africa
Boyko26	AF531658	UT	Utd	A005	A005	a1		Kongoidi	Uganda mainland	Uganda	Upper EssAfrica	East ssAfrica	subSaharan Africa	Africa
Boyko27	AF531658	UT	Utd	A005	A005	a1		Komosingo	Uganda mainland	Uganda	Upper EssAfrica	East ssAfrica	subSaharan Africa	Africa
Boyko28	AF531658	UT	Utd	A005	A005	a1		Komosingo	Uganda mainland	Uganda	Upper EssAfrica	East ssAfrica	subSaharan Africa	Africa
Boyko29	AF531658	UT	Utd	A005	A005	a1		Komosingo	Uganda mainland	Uganda	Upper EssAfrica	East ssAfrica	subSaharan Africa	Africa
Boyko30	AF531658	UT	Utd	A005	A005	a1		Komosingo	Uganda mainland	Uganda	Upper EssAfrica	East ssAfrica	subSaharan Africa	Africa
Boyko31	AF531658	UT	Utd	A005	A005	a1		Komosingo	Uganda mainland	Uganda	Upper EssAfrica	East ssAfrica	subSaharan Africa	Africa
Boyko32	AF531658	UT	Utd	A005	A005	a1		Komosingo	Uganda mainland	Uganda	Upper EssAfrica	East ssAfrica	subSaharan Africa	Africa
Boyko33	AF531658	UT	Utd	A005	A005	a1		Komosingo	Uganda mainland	Uganda	Upper EssAfrica	East ssAfrica	subSaharan Africa	Africa
Boyko34	AF531658	UT	Utd	A005	A005	a1		Komosingo	Uganda mainland	Uganda	Upper EssAfrica	East ssAfrica	subSaharan Africa	Africa
Boyko35	AF531658	UT	Utd	A005	A005	a1		Tabaliro (Nsadzi Island)	Uganda isles	Uganda	Upper EssAfrica	East ssAfrica	subSaharan Africa	Africa
L10	AF531658	UT	Utd	A005	A005	a1	Basenji					West ssAfrica	subSaharan Africa	Africa
P14	AF531658	UT	Utd	A005	A005	a1	Sloughi						North Africa	Africa
m637		UT	Utd	A005	A005	a1	Breton						N Cont Europe	Europe
P55	AF531659		Utd	A006	A006	a1	Santal hound			India			Indian Subcont	Asia
P57	AF531659		Utd	A006	A006	a1	Santal hound			India			Indian Subcont	Asia
m58	AF531659		Utd	A006	A006	a1				India			Indian Subcont	Asia
m59	AF531659		Utd	A006	A006	a1				India			Indian Subcont	Asia
m61	AF531659		Utd	A006	A006	a1				India			Indian Subcont	Asia
z366	AF531659		Utd	A006	A006	a1			Mannargudi District	India			Indian Subcont	Asia
z368	AF531659		Utd	A006	A006	a1			Nagai District	India			Indian Subcont	Asia
R30	AF531659		Utd	A006	A006	a1	Thai Ridgeback			Thailand			Southeast Asia	Asia
z1579			Utd	A006	A006	a1	Thai Ridgeback			Thailand		East Thailand	Southeast Asia	Asia
z1668			Utd	A006	A006	a1			NongKhai Province	Thailand		North East Thailand	Southeast Asia	Asia
z1682			Utd	A006	A006	a1			SakonNakhon Province	Thailand		North East Thailand	Southeast Asia	Asia
P67	AF531660			A007	A007	a5	Thai Ridgeback			Thailand			Southeast Asia	Asia
z1583				A007	A007	a5	Thai Ridgeback			Thailand		East Thailand	Southeast Asia	Asia
z1584				A007	A007	a5	Thai Ridgeback			Thailand		East Thailand	Southeast Asia	Asia
z1590				A007	A007	a5	Thai Ridgeback			Thailand		East Thailand	Southeast Asia	Asia
z1591				A007	A007	a5	Thai Ridgeback			Thailand		East Thailand	Southeast Asia	Asia
z1627				A007	A007	a5			Phitsanulok Province	Thailand		North East Thailand	Southeast Asia	Asia
m283	AF531660			A007	A007	a5		Ching Mai	Ching Mai	Thailand		Northwest Thailand	Southeast Asia	Asia
z1461	AF531660			A007	A007	a5		TAK1-4	Tak Province	Thailand		North West Thailand	Southeast Asia	Asia
z1489				A007	A007	a5		MHS15-20	MaeHongSon Province	Thailand		North West Thailand	Southeast Asia	Asia
z1496				A007	A007	a5		MHS21-24	MaeHongSon Province	Thailand		North West Thailand	Southeast Asia	Asia
z1520				A007	A007	a5			LamPang Province	Thailand		North West Thailand	Southeast Asia	Asia
z1624				A007	A007	a5			ChiangMai Province	Thailand		North Thailand	Southeast Asia	Asia
z1666				A007	A007	a5			NongKhai Province	Thailand		North East Thailand	Southeast Asia	Asia
z1670				A007	A007	a5			NongKhai Province	Thailand		North East Thailand	Southeast Asia	Asia
z1672				A007	A007	a5			UdonThani Province	Thailand		North East Thailand	Southeast Asia	Asia
z1674				A007	A007	a5			UdonThani Province	Thailand		North East Thailand	Southeast Asia	Asia
z1686				A007	A007	a5			SakonNakhon Province	Thailand		North East Thailand	Southeast Asia	Asia
z1700				A007	A007	a5			UdonThani Province	Thailand		North East Thailand	Southeast Asia	Asia
5892	AF531661		Utd	A008	A008	a5	Shar-pei		Guangdong	China		S China	East Asia	Asia
5893	AF531661		Utd	A008	A008	a5	Shar-pei		Guangdong	China		S China	East Asia	Asia
10126	AF531661		Utd	A008	A008	a5			Hainansanya	China		Hainan	East Asia	Asia
10130	AF531661		Utd	A008	A008	a5			Hainansanya	China		Hainan	East Asia	Asia
10131	AF531661		Utd	A008	A008	a5			Hainansanya	China		Hainan	East Asia	Asia
5899	AF531661		Utd	A008	A008	a5			Jiangxi	China		S China	East Asia	Asia
10254	AF531661		Utd	A008	A008	a5			Yunnan	China		S China	East Asia	Asia
10263	AF531661		Utd	A008	A008	a5			Yunnan	China		S China	East Asia	Asia
Bali9	AF531661		Utd	A008	A008	a5		Tenganan	Bali	Indonesia			Island Southeast Asia	Asia
P63	AF531661		Utd	A008	A008	a5	Thai Ridgeback			Thailand			Southeast Asia	Asia
z1577			Utd	A008	A008	a5	Thai Ridgeback			Thailand		East Thailand	Southeast Asia	Asia
z1578			Utd	A008	A008	a5	Thai Ridgeback			Thailand		East Thailand	Southeast Asia	Asia
z1459			Utd	A008	A008	a5			KamPhaengPhet Province	Thailand		North West Thailand	Southeast Asia	Asia
z1561	AF531661		Utd	A008	A008	a5			Chantaburi province	Thailand		East Thailand	Southeast Asia	Asia
z1638			Utd	A008	A008	a5			Phitsanulok Province	Thailand		North East Thailand	Southeast Asia	Asia
z1493			Utd	A008	A008	a5		MHS15-20	MaeHongSon Province	Thailand		North West Thailand	Southeast Asia	Asia
z1619			Utd	A008	A008	a5			ChiangMai Province	Thailand		North Thailand	Southeast Asia	Asia
z516	AF531661		Utd	A008	A008	a5				Vietnam			Southeast Asia	Asia
m239	AY660645		Utd	A009	A009	NA				Cambodia			Southeast Asia	Asia
10075	AY660645		Utd	A009	A009	NA			Guizhou	China		S China	East Asia	Asia
10189	AY660645		Utd	A009	A009	NA			Yunnan	China		S China	East Asia	Asia
10197	AY660645		Utd	A009	A009	NA			Yunnan	China		S China	East Asia	Asia
P28	AY660645		Utd	A009	A009	NA	Basenji			D.R.Congo		West ssAfrica	subSaharan Africa	Africa
16Ko			Utd	A009	A009	NA	Tazi	Konya		Turkey	FCbelt	Anatolia	Southwest Asia	Asia
Ny52			Utd	A009	A009	NA	Saluki					General SwAsia	Southwest Asia	Asia
P13	AF531663		Utd	A010	A010	a1	Sloughi						North Africa	Africa
P16	AF531663		Utd	A010	A010	a1	Sloughi						North Africa	Africa
z1083	AF531664	UT	Utd	A011	A011	a1			East Botswana	Botswana	Lower EssAfrica	East ssAfrica	subSaharan Africa	Africa
z1089	AF531664	UT	Utd	A011	A011	a1			East Botswana	Botswana	Lower EssAfrica	East ssAfrica	subSaharan Africa	Africa
m559		UT	Utd	A011	A011	a1	Australian shepherd			Britain			British Isles	Europe
m537		UT	Utd	A011	A011	a1	Bearded collie			Britain			British Isles	Europe
AY656744	AY656744	UT	Utd	A011	A011	a1	English springer spaniel			Britain			British Isles	Europe
L22		UT	Utd	A011	A011	a1	Pointer			Britain			British Isles	Europe
m706		UT	Utd	A011	A011	a1	Retriever Curly coated			Britain			British Isles	Europe
H64		UT	Utd	A011	A011	a1	Retriever Golden			Britain			British Isles	Europe
AY656753	AY656753	UT	Utd	A011	A011	a1	Setter Irish			Britain			British Isles	Europe
H50		UT	Utd	A011	A011	a1	Terrier Border			Britain			British Isles	Europe
H51		UT	Utd	A011	A011	a1	Terrier Border			Britain			British Isles	Europe
H85		UT	Utd	A011	A011	a1	Terrier Fox			Britain			British Isles	Europe
m446		UT	Utd	A011	A011	a1	Terrier Fox			Britain			British Isles	Europe
m550		UT	Utd	A011	A011	a1	Terrier Fox			Britain			British Isles	Europe
m533		UT	Utd	A011	A011	a1	Terrier Jack Russel			Britain			British Isles	Europe
L25		UT	Utd	A011	A011	a1	Terrier Kerry blue			Britain			British Isles	Europe
H22		UT	Utd	A011	A011	a1	Whippet			Britain			British Isles	Europe
m238	AF531664	UT	Utd	A011	A011	a1				Cambodia			Southeast Asia	Asia
m240	AF531664	UT	Utd	A011	A011	a1				Cambodia			Southeast Asia	Asia
z371		UT	Utd	A011	A011	a1	Caucasian Shepherd			Caucasia		Persian Plateau	Southwest Asia	Asia
5708	AF531664	UT	Utd	A011	A011	a1			Sichuan	China		C China	East Asia	Asia
5713	AF531664	UT	Utd	A011	A011	a1			Sichuan	China		C China	East Asia	Asia
5715	AF531664	UT	Utd	A011	A011	a1			Sichuan	China		C China	East Asia	Asia
5718	AF531664	UT	Utd	A011	A011	a1			Sichuan	China		C China	East Asia	Asia
5719	AF531664	UT	Utd	A011	A011	a1			Sichuan	China		C China	East Asia	Asia
5725	AF531664	UT	Utd	A011	A011	a1			Sichuan	China		C China	East Asia	Asia
5728	AF531664	UT	Utd	A011	A011	a1			Sichuan	China		C China	East Asia	Asia
5729	AF531664	UT	Utd	A011	A011	a1			Sichuan	China		C China	East Asia	Asia
5734	AF531664	UT	Utd	A011	A011	a1			Sichuan	China		C China	East Asia	Asia
5740	AF531664	UT	Utd	A011	A011	a1			Sichuan	China		C China	East Asia	Asia
5742	AF531664	UT	Utd	A011	A011	a1			Sichuan	China		C China	East Asia	Asia
5745	AF531664	UT	Utd	A011	A011	a1			Sichuan	China		C China	East Asia	Asia
5746	AF531664	UT	Utd	A011	A011	a1			Sichuan	China		C China	East Asia	Asia
5957	AF531664	UT	Utd	A011	A011	a1			Shaanxi xian	China		C China	East Asia	Asia
9907	AF531664	UT	Utd	A011	A011	a1			Shaanxi xian	China		C China	East Asia	Asia
9909	AF531664	UT	Utd	A011	A011	a1			Shaanxi xian	China		C China	East Asia	Asia
9917	AF531664	UT	Utd	A011	A011	a1			Shaanxi xian	China		C China	East Asia	Asia
9933	AF531664	UT	Utd	A011	A011	a1			Shaanxi xian	China		C China	East Asia	Asia
9938	AF531664	UT	Utd	A011	A011	a1			Shaanxi xian	China		C China	East Asia	Asia
9943	AF531664	UT	Utd	A011	A011	a1			Shaanxi xian	China		C China	East Asia	Asia
9953	AF531664	UT	Utd	A011	A011	a1			Shaanxi xian	China		C China	East Asia	Asia
9977	AF531664	UT	Utd	A011	A011	a1			Shaanxi xian	China		C China	East Asia	Asia
9987	AF531664	UT	Utd	A011	A011	a1			Shaanxi xian	China		C China	East Asia	Asia
10121	AF531664	UT	Utd	A011	A011	a1			Hainansanya	China		Hainan	East Asia	Asia
10128	AF531664	UT	Utd	A011	A011	a1			Hainansanya	China		Hainan	East Asia	Asia
5798	AF531664	UT	Utd	A011	A011	a1			Shanxi	China		N China	East Asia	Asia
5806	AF531664	UT	Utd	A011	A011	a1			Liaoning	China		N China	East Asia	Asia
5842	AF531664	UT	Utd	A011	A011	a1			Shanxi	China		N China	East Asia	Asia
5843	AF531664	UT	Utd	A011	A011	a1			Shanxi	China		N China	East Asia	Asia
5844	AF531664	UT	Utd	A011	A011	a1			Shanxi	China		N China	East Asia	Asia
5853	AF531664	UT	Utd	A011	A011	a1			Shanxi	China		N China	East Asia	Asia
9830	AF531664	UT	Utd	A011	A011	a1			Heilongjiang	China		N China	East Asia	Asia
9835	AF531664	UT	Utd	A011	A011	a1			Heilongjiang	China		N China	East Asia	Asia
9854	AF531664	UT	Utd	A011	A011	a1			Heilongjiang	China		N China	East Asia	Asia
9856	AF531664	UT	Utd	A011	A011	a1			Heilongjiang	China		N China	East Asia	Asia
9860	AF531664	UT	Utd	A011	A011	a1			Heilongjiang	China		N China	East Asia	Asia
9861	AF531664	UT	Utd	A011	A011	a1			Heilongjiang	China		N China	East Asia	Asia
9862	AF531664	UT	Utd	A011	A011	a1			Heilongjiang	China		N China	East Asia	Asia
9869	AF531664	UT	Utd	A011	A011	a1			Heilongjiang	China		N China	East Asia	Asia
9870	AF531664	UT	Utd	A011	A011	a1			Heilongjiang	China		N China	East Asia	Asia
5903	AF531664	UT	Utd	A011	A011	a1			Jiangxi	China		S China	East Asia	Asia
5925	AF531664	UT	Utd	A011	A011	a1			Jiangxi	China		S China	East Asia	Asia
5934	AF531664	UT	Utd	A011	A011	a1			Jiangxi	China		S China	East Asia	Asia
5944	AF531664	UT	Utd	A011	A011	a1			Jiangxi	China		S China	East Asia	Asia
9997	AF531664	UT	Utd	A011	A011	a1			Hunan	China		S China	East Asia	Asia
10007	AF531664	UT	Utd	A011	A011	a1			Hunan	China		S China	East Asia	Asia
10023	AF531664	UT	Utd	A011	A011	a1			Hunan	China		S China	East Asia	Asia
10026	AF531664	UT	Utd	A011	A011	a1			Hunan	China		S China	East Asia	Asia
10060	AF531664	UT	Utd	A011	A011	a1			Guizhou	China		S China	East Asia	Asia
10062	AF531664	UT	Utd	A011	A011	a1			Guizhou	China		S China	East Asia	Asia
10074	AF531664	UT	Utd	A011	A011	a1			Guizhou	China		S China	East Asia	Asia
10084	AF531664	UT	Utd	A011	A011	a1			Guizhou	China		S China	East Asia	Asia
10089	AF531664	UT	Utd	A011	A011	a1			Guizhou	China		S China	East Asia	Asia
10104	AF531664	UT	Utd	A011	A011	a1			Guizhou	China		S China	East Asia	Asia
10182	AF531664	UT	Utd	A011	A011	a1			Yunnan	China		S China	East Asia	Asia
10196	AF531664	UT	Utd	A011	A011	a1			Yunnan	China		S China	East Asia	Asia
10203	AF531664	UT	Utd	A011	A011	a1			Yunnan	China		S China	East Asia	Asia
10262	AF531664	UT	Utd	A011	A011	a1			Yunnan	China		S China	East Asia	Asia
10264	AF531664	UT	Utd	A011	A011	a1			Yunnan	China		S China	East Asia	Asia
5754	AF531664	UT	Utd	A011	A011	a1			Tibet	China		W China	East Asia	Asia
5755	AF531664	UT	Utd	A011	A011	a1			Tibet	China		W China	East Asia	Asia
Boyko37	AF531664	UT	Utd	A011	A011	a1	Village dog	Animal Friends Shelter	Giza	Egypt			North Africa	Africa
L8		UT	Utd	A011	A011	a1	Basset griffon			France			N Cont Europe	Europe
H3		UT	Utd	A011	A011	a1	Papillon			France			South Europe	Europe
m561		UT	Utd	A011	A011	a1	Poodle			France			South Europe	Europe
R41		UT	Utd	A011	A011	a1	Drever			Germany			N Cont Europe	Europe
R42		UT	Utd	A011	A011	a1	Drever			Germany			N Cont Europe	Europe
m544		UT	Utd	A011	A011	a1	German shepherd			Germany			N Cont Europe	Europe
H12		UT	Utd	A011	A011	a1	Rottweiler			Germany			N Cont Europe	Europe
H44		UT	Utd	A011	A011	a1	Rottweiler			Germany			N Cont Europe	Europe
NY72		UT	Utd	A011	A011	a1	Rottweiler			Germany			N Cont Europe	Europe
NY73		UT	Utd	A011	A011	a1	Rottweiler			Germany			N Cont Europe	Europe
NY74		UT	Utd	A011	A011	a1	Rottweiler			Germany			N Cont Europe	Europe
NY75		UT	Utd	A011	A011	a1	Rottweiler			Germany			N Cont Europe	Europe
NY78		UT	Utd	A011	A011	a1	Rottweiler			Germany			N Cont Europe	Europe
NY81		UT	Utd	A011	A011	a1	Rottweiler			Germany			N Cont Europe	Europe
m558		UT	Utd	A011	A011	a1	Schnauzer			Germany			N Cont Europe	Europe
R86		UT	Utd	A011	A011	a1	Mudi			Hungary			South Europe	Europe
m467		UT	Utd	A011	A011	a1	Puli			Hungary			South Europe	Europe
m10	AF531664	UT	Utd	A011	A011	a1				India			Indian Subcont	Asia
m128	AF531664	UT	Utd	A011	A011	a1				India			Indian Subcont	Asia
m208	AF531664	UT	Utd	A011	A011	a1			Tamil Nadu	India			Indian Subcont	Asia
m217	AF531664	UT	Utd	A011	A011	a1			Tamil Nadu	India			Indian Subcont	Asia
m220	AF531664	UT	Utd	A011	A011	a1			Tamil Nadu	India			Indian Subcont	Asia
m230	AF531664	UT	Utd	A011	A011	a1			Sanelakapu	India			Indian Subcont	Asia
m322	AF531664	UT	Utd	A011	A011	a1			Goa	India			Indian Subcont	Asia
m4	AF531664	UT	Utd	A011	A011	a1				India			Indian Subcont	Asia
m6	AF531664	UT	Utd	A011	A011	a1				India			Indian Subcont	Asia
m7	AF531664	UT	Utd	A011	A011	a1				India			Indian Subcont	Asia
z365	AF531664	UT	Utd	A011	A011	a1			Tanjore District	India			Indian Subcont	Asia
Indo2	AF531664	UT	Utd	A011	A011	a1				Indonesia			Island Southeast Asia	Asia
KA126	AF531664	UT	Utd	A011	A011	a1		Latta Laga	Kalimantan	Indonesia			Island Southeast Asia	Asia
con23		UT	Utd	A011	A011	a1	Gorgi		Golestan	Iran		Persian Plateau	Southwest Asia	Asia
con65		UT	Utd	A011	A011	a1	Guard dog		Hormozgan	Iran	FCbelt	Persian Plateau	Southwest Asia	Asia
m516		UT	Utd	A011	A011	a1	Guard dog			Iran		Persian Plateau	Southwest Asia	Asia
z1544		UT	Utd	A011	A011	a1	Guard dog	Kerman	Kerman	Iran		Persian Plateau	Southwest Asia	Asia
z208		UT	Utd	A011	A011	a1	Guard dog	Joqatay	Xorasan	Iran		Persian Plateau	Southwest Asia	Asia
z215		UT	Utd	A011	A011	a1	Guard dog	Borujerd	Lorestan	Iran	FC	Persian Plateau	Southwest Asia	Asia
Con73		UT	Utd	A011	A011	a1	Kuci		Xorasan	Iran		Persian Plateau	Southwest Asia	Asia
Con12		UT	Utd	A011	A011	a1	Mazandarani		Golestan	Iran		Persian Plateau	Southwest Asia	Asia
con10		UT	Utd	A011	A011	a1	Pet dog		Golestan	Iran		Persian Plateau	Southwest Asia	Asia
con38		UT	Utd	A011	A011	a1	Pet dog	Bastak	Hormozgan	Iran	FCbelt	Persian Plateau	Southwest Asia	Asia
con83		UT	Utd	A011	A011	a1	Pet dog		Hamadan	Iran	FCbelt	Persian Plateau	Southwest Asia	Asia
Con32		UT	Utd	A011	A011	a1	Sangesari		Semnan	Iran		Persian Plateau	Southwest Asia	Asia
Con22		UT	Utd	A011	A011	a1	Sheep dog		Tehran	Iran	FCbelt	Persian Plateau	Southwest Asia	Asia
z212		UT	Utd	A011	A011	a1	Sheep dog	Afcang	Xorasan	Iran		Persian Plateau	Southwest Asia	Asia
Con29		UT	Utd	A011	A011	a1	Stray dog		Golestan	Iran		Persian Plateau	Southwest Asia	Asia
con52		UT	Utd	A011	A011	a1	Stray dog		Tehran	Iran		Persian Plateau	Southwest Asia	Asia
con54		UT	Utd	A011	A011	a1	Stray dog		Tehran	Iran		Persian Plateau	Southwest Asia	Asia
con55		UT	Utd	A011	A011	a1	Stray dog		Tehran	Iran		Persian Plateau	Southwest Asia	Asia
con75		UT	Utd	A011	A011	a1	Stray dog		Fars	Iran	FCbelt	Persian Plateau	Southwest Asia	Asia
con11		UT	Utd	A011	A011	a1	Torkaman		Golestan	Iran		Persian Plateau	Southwest Asia	Asia
Con19		UT	Utd	A011	A011	a1	Torkaman		Golestan	Iran		Persian Plateau	Southwest Asia	Asia
Con20		UT	Utd	A011	A011	a1	Torkaman		Golestan	Iran		Persian Plateau	Southwest Asia	Asia
Con24		UT	Utd	A011	A011	a1	Torkaman		Golestan	Iran		Persian Plateau	Southwest Asia	Asia
Con26		UT	Utd	A011	A011	a1	Torkaman		Golestan	Iran		Persian Plateau	Southwest Asia	Asia
z190		UT	Utd	A011	A011	a1	Torkaman	Censevli	Golestan	Iran		Persian Plateau	Southwest Asia	Asia
m54		UT	Utd	A011	A011	a1				Iran		Persian Plateau	Southwest Asia	Asia
m658		UT	Utd	A011	A011	a1	Canaan			Israel	FC	Levant	Southwest Asia	Asia
m659		UT	Utd	A011	A011	a1	Canaan			Israel	FC	Levant	Southwest Asia	Asia
m660		UT	Utd	A011	A011	a1	Canaan			Israel	FC	Levant	Southwest Asia	Asia
m76		UT	Utd	A011	A011	a1	Canaan			Israel	FC	Levant	Southwest Asia	Asia
m77		UT	Utd	A011	A011	a1	Canaan			Israel	FC	Levant	Southwest Asia	Asia
m78		UT	Utd	A011	A011	a1	Canaan			Israel	FC	Levant	Southwest Asia	Asia
m81		UT	Utd	A011	A011	a1	Canaan			Israel	FC	Levant	Southwest Asia	Asia
m82		UT	Utd	A011	A011	a1	Canaan			Israel	FC	Levant	Southwest Asia	Asia
z1012		UT	Utd	A011	A011	a1	Cirneco del Etna			Italy			South Europe	Europe
Oaki1	AF531664	UT	Utd	A011	A011	a1	Akita			Japan			East Asia	Asia
z113	AF531664	UT	Utd	A011	A011	a1	Hokkaido			Japan			East Asia	Asia
Tmik.a	AF531664	UT	Utd	A011	A011	a1	Mikawa			Japan			East Asia	Asia
Tmik.b	AF531664	UT	Utd	A011	A011	a1	Mikawa			Japan			East Asia	Asia
Oshi1	AF531664	UT	Utd	A011	A011	a1	Shiba			Japan			East Asia	Asia
Oshi2	AF531664	UT	Utd	A011	A011	a1	Shiba			Japan			East Asia	Asia
z124	AF531664	UT	Utd	A011	A011	a1	Shiba, sanín			Japan			East Asia	Asia
Tshik.b	AF531664	UT	Utd	A011	A011	a1	Shikoku			Japan			East Asia	Asia
z713	AF531664	UT	Utd	A011	A011	a1				Kenya	Upper EssAfrica	East ssAfrica	subSaharan Africa	Africa
z720	AF531664	UT	Utd	A011	A011	a1				Kenya	Upper EssAfrica	East ssAfrica	subSaharan Africa	Africa
z722	AF531664	UT	Utd	A011	A011	a1				Kenya	Upper EssAfrica	East ssAfrica	subSaharan Africa	Africa
jd102	AF531664	UT	Utd	A011	A011	a1	Jindo			Korea			East Asia	Asia
jd104	AF531664	UT	Utd	A011	A011	a1	Jindo			Korea			East Asia	Asia
jd105	AF531664	UT	Utd	A011	A011	a1	Jindo			Korea			East Asia	Asia
jd111	AF531664	UT	Utd	A011	A011	a1	Jindo			Korea			East Asia	Asia
jd112	AF531664	UT	Utd	A011	A011	a1	Jindo			Korea			East Asia	Asia
jd12	AF531664	UT	Utd	A011	A011	a1	Jindo			Korea			East Asia	Asia
jd124	AF531664	UT	Utd	A011	A011	a1	Jindo			Korea			East Asia	Asia
jd125	AF531664	UT	Utd	A011	A011	a1	Jindo			Korea			East Asia	Asia
jd126	AF531664	UT	Utd	A011	A011	a1	Jindo			Korea			East Asia	Asia
jd14	AF531664	UT	Utd	A011	A011	a1	Jindo			Korea			East Asia	Asia
jd17	AF531664	UT	Utd	A011	A011	a1	Jindo			Korea			East Asia	Asia
jd19	AF531664	UT	Utd	A011	A011	a1	Jindo			Korea			East Asia	Asia
jd22	AF531664	UT	Utd	A011	A011	a1	Jindo			Korea			East Asia	Asia
jd23	AF531664	UT	Utd	A011	A011	a1	Jindo			Korea			East Asia	Asia
jd27	AF531664	UT	Utd	A011	A011	a1	Jindo			Korea			East Asia	Asia
jd30	AF531664	UT	Utd	A011	A011	a1	Jindo			Korea			East Asia	Asia
jd31	AF531664	UT	Utd	A011	A011	a1	Jindo			Korea			East Asia	Asia
jd35	AF531664	UT	Utd	A011	A011	a1	Jindo			Korea			East Asia	Asia
jd4	AF531664	UT	Utd	A011	A011	a1	Jindo			Korea			East Asia	Asia
jd44	AF531664	UT	Utd	A011	A011	a1	Jindo			Korea			East Asia	Asia
jd9	AF531664	UT	Utd	A011	A011	a1	Jindo			Korea			East Asia	Asia
jdb79	AF531664	UT	Utd	A011	A011	a1	Jindo			Korea			East Asia	Asia
P80	AF531664	UT	Utd	A011	A011	a1	Jindo			Korea			East Asia	Asia
P81	AF531664	UT	Utd	A011	A011	a1	Jindo			Korea			East Asia	Asia
P82	AF531664	UT	Utd	A011	A011	a1	Jindo			Korea			East Asia	Asia
P83	AF531664	UT	Utd	A011	A011	a1	Jindo			Korea			East Asia	Asia
P85	AF531664	UT	Utd	A011	A011	a1	Jindo			Korea			East Asia	Asia
P87	AF531664	UT	Utd	A011	A011	a1	Pungsan			Korea			East Asia	Asia
ps111	AF531664	UT	Utd	A011	A011	a1	Pungsan			Korea			East Asia	Asia
ps115	AF531664	UT	Utd	A011	A011	a1	Pungsan			Korea			East Asia	Asia
ps119	AF531664	UT	Utd	A011	A011	a1	Pungsan			Korea			East Asia	Asia
ps16	AF531664	UT	Utd	A011	A011	a1	Pungsan			Korea			East Asia	Asia
ps30	AF531664	UT	Utd	A011	A011	a1	Pungsan			Korea			East Asia	Asia
ps35	AF531664	UT	Utd	A011	A011	a1	Pungsan			Korea			East Asia	Asia
ps37	AF531664	UT	Utd	A011	A011	a1	Pungsan			Korea			East Asia	Asia
ps7	AF531664	UT	Utd	A011	A011	a1	Pungsan			Korea			East Asia	Asia
5041_KEN	KU159546.1	UT	Utd	A011	A011	a1	Village dog			Lamu/Kenya
5044_KEN	KU159548.1	UT	Utd	A011	A011	a1	Village dog			Lamu/Kenya
5048_KEN	KU159552.1	UT	Utd	A011	A011	a1	Village dog			Lamu/Kenya
5052_KEN	KU159556.1	UT	Utd	A011	A011	a1	Village dog			Lamu/Kenya
5053_KEN	KU159557.1	UT	Utd	A011	A011	a1	Village dog			Lamu/Kenya
5056_KEN	KU159560.1	UT	Utd	A011	A011	a1	Village dog			Lamu/Kenya
5057_KEN	KU159561.1	UT	Utd	A011	A011	a1	Village dog			Lamu/Kenya
5058_KEN	KU159562.1	UT	Utd	A011	A011	a1	Village dog			Lamu/Kenya
5066_KEN	KU159569.1	UT	Utd	A011	A011	a1	Village dog			Lamu/Kenya
5067_KEN	KU159570.1	UT	Utd	A011	A011	a1	Village dog			Lamu/Kenya
m428	AF531664	UT	Utd	A011	A011	a1	Azawakh			Mali			North Africa	Africa
m666	AF531664	UT	Utd	A011	A011	a1				Mongolia			East Asia	Asia
Pires22	AF531664	UT	Utd	A011	A011	a1	Aidi			Morocco			North Africa	Africa
Pires23	AF531664	UT	Utd	A011	A011	a1	Aidi			Morocco			North Africa	Africa
Pires24	AF531664	UT	Utd	A011	A011	a1	Aidi			Morocco			North Africa	Africa
Pires34	AF531664	UT	Utd	A011	A011	a1	Sloughi			Morocco			North Africa	Africa
Pires35	AF531664	UT	Utd	A011	A011	a1	Sloughi			Morocco			North Africa	Africa
Z2106	AF531664	UT	Utd	A011	A011	a1	South African dog	Ponta Ravora/Vilankulos	South Mozambique	Mozambique	Lower EssAfrica	East ssAfrica	subSaharan Africa	Africa
Boyko55	AF531664	UT	Utd	A011	A011	a1	Village dog	Grootfontaine	Central Namibia	Namibia		West ssAfrica	subSaharan Africa	Africa
Boyko56	AF531664	UT	Utd	A011	A011	a1	Village dog	Grootfontaine	Central Namibia	Namibia		West ssAfrica	subSaharan Africa	Africa
Boyko57	AF531664	UT	Utd	A011	A011	a1	Village dog	Grootfontaine	Central Namibia	Namibia		West ssAfrica	subSaharan Africa	Africa
Boyko58	AF531664	UT	Utd	A011	A011	a1	Village dog	Grootfontaine	Central Namibia	Namibia		West ssAfrica	subSaharan Africa	Africa
Boyko59	AF531664	UT	Utd	A011	A011	a1	Village dog	Oshikango	North Namibia	Namibia		West ssAfrica	subSaharan Africa	Africa
Boyko60	AF531664	UT	Utd	A011	A011	a1	Village dog	Ongha	North Namibia	Namibia		West ssAfrica	subSaharan Africa	Africa
Boyko61	AF531664	UT	Utd	A011	A011	a1	Village dog	Indiangungu	North Namibia	Namibia		West ssAfrica	subSaharan Africa	Africa
Boyko62	AF531664	UT	Utd	A011	A011	a1	Village dog	Ondandwa	North Namibia	Namibia		West ssAfrica	subSaharan Africa	Africa
Boyko63	AF531664	UT	Utd	A011	A011	a1	Village dog	Omaarara	North Namibia	Namibia		West ssAfrica	subSaharan Africa	Africa
Boyko64	AF531664	UT	Utd	A011	A011	a1	Village dog	Okanbjengedhi	North Namibia	Namibia		West ssAfrica	subSaharan Africa	Africa
Boyko65	AF531664	UT	Utd	A011	A011	a1	Village dog	Okanbjengedhi	North Namibia	Namibia		West ssAfrica	subSaharan Africa	Africa
Boyko66	AF531664	UT	Utd	A011	A011	a1	Village dog	Okanbjengedhi	North Namibia	Namibia		West ssAfrica	subSaharan Africa	Africa
Boyko67	AF531664	UT	Utd	A011	A011	a1	Village dog	Oshikuku	North Namibia	Namibia		West ssAfrica	subSaharan Africa	Africa
Boyko68	AF531664	UT	Utd	A011	A011	a1	Village dog	Omavela	North Namibia	Namibia		West ssAfrica	subSaharan Africa	Africa
Boyko69	AF531664	UT	Utd	A011	A011	a1	Village dog	Endola	North Namibia	Namibia		West ssAfrica	subSaharan Africa	Africa
Boyko70	AF531664	UT	Utd	A011	A011	a1	Village dog	Onyvulae	North Namibia	Namibia		West ssAfrica	subSaharan Africa	Africa
Boyko71	AF531664	UT	Utd	A011	A011	a1	Village dog	Onyvulae	North Namibia	Namibia		West ssAfrica	subSaharan Africa	Africa
Boyko72	AF531664	UT	Utd	A011	A011	a1	Village dog	Onyvulae	North Namibia	Namibia		West ssAfrica	subSaharan Africa	Africa
m394	AF531664	UT	Utd	A011	A011	a1			New Guinea Lowland	New Guinea			Island Southeast Asia	Asia
m710	AF531664	UT	Utd	A011	A011	a1			New Guinea Lowland	New Guinea			Island Southeast Asia	Asia
1703_CAL1	KJ139087.1	UT	Utd	A011	A011	a1	Village dog			Nigeria
1458_ON2	KJ139088.1	UT	Utd	A011	A011	a1	Village dog			Nigeria
1552_TAR3	KJ139089.1	UT	Utd	A011	A011	a1	Village dog			Nigeria
1729_ON2	KJ139090.1	UT	Utd	A011	A011	a1	Village dog			Nigeria
1480_ON2	KJ139091.1	UT	Utd	A011	A011	a1	Village dog			Nigeria
1808_MIN3	KJ139092.1	UT	Utd	A011	A011	a1	Village dog			Nigeria
1486_ON3	KJ139093.1	UT	Utd	A011	A011	a1	Village dog			Nigeria
1786_MIN2	KJ139094.1	UT	Utd	A011	A011	a1	Village dog			Nigeria
1783_MIN3	KJ139095.1	UT	Utd	A011	A011	a1	Village dog			Nigeria
1471_ON3	KJ139096.1	UT	Utd	A011	A011	a1	Village dog			Nigeria
1645_TAR5	KJ139097.1	UT	Utd	A011	A011	a1	Village dog			Nigeria
1660_TAR3	KJ139098.1	UT	Utd	A011	A011	a1	Village dog			Nigeria
1671_GTAR4	KJ139099.1	UT	Utd	A011	A011	a1	Village dog			Nigeria
1759_IB4	KJ139100.1	UT	Utd	A011	A011	a1	Village dog			Nigeria
1496_UY1	KJ139101.1	UT	Utd	A011	A011	a1	Village dog			Nigeria
1488_ON3	KJ139102.1	UT	Utd	A011	A011	a1	Village dog			Nigeria
1476_ON3	KJ139103.1	UT	Utd	A011	A011	a1	Village dog			Nigeria
1555_TAR3	KJ139104.1	UT	Utd	A011	A011	a1	Village dog			Nigeria
1413_IB1	KJ139105.1	UT	Utd	A011	A011	a1	Village dog			Nigeria
1412_IB2	KJ139106.1	UT	Utd	A011	A011	a1	Village dog			Nigeria
1772_MIN1	KJ139107.1	UT	Utd	A011	A011	a1	Village dog			Nigeria
1731_ON4	KJ139108.1	UT	Utd	A011	A011	a1	Village dog			Nigeria
1665_TAR2	KJ139109.1	UT	Utd	A011	A011	a1	Village dog			Nigeria
1701_CAL3	KJ139110.1	UT	Utd	A011	A011	a1	Village dog			Nigeria
1721_ON4	KJ139111.1	UT	Utd	A011	A011	a1	Village dog			Nigeria
1521_CAL2	KJ139112.1	UT	Utd	A011	A011	a1	Village dog			Nigeria
1415_IB2	KJ139113.1	UT	Utd	A011	A011	a1	Village dog			Nigeria
1472_ON3	KJ139114.1	UT	Utd	A011	A011	a1	Village dog			Nigeria
1490_UY1	KJ139115.1	UT	Utd	A011	A011	a1	Village dog			Nigeria
1422_IB3	KJ139116.1	UT	Utd	A011	A011	a1	Village dog			Nigeria
1534_CAL1	KJ139117.1	UT	Utd	A011	A011	a1	Village dog			Nigeria
1516_UY2	KJ139118.1	UT	Utd	A011	A011	a1	Village dog			Nigeria
1524_CAL2	KJ139119.1	UT	Utd	A011	A011	a1	Village dog			Nigeria
1459_ON2	KJ139120.1	UT	Utd	A011	A011	a1	Village dog			Nigeria
1434_IB1	KJ139121.1	UT	Utd	A011	A011	a1	Village dog			Nigeria
1726_ON4	KJ139122.1	UT	Utd	A011	A011	a1	Village dog			Nigeria
1536_TAR1	KJ139123.1	UT	Utd	A011	A011	a1	Village dog			Nigeria
1530_CAL2	KJ139124.1	UT	Utd	A011	A011	a1	Village dog			Nigeria
1497_UY2	KJ139125.1	UT	Utd	A011	A011	a1	Village dog			Nigeria
1788_MIN2	KJ139126.1	UT	Utd	A011	A011	a1	Village dog			Nigeria
1511_UY2	KJ139127.1	UT	Utd	A011	A011	a1	Village dog			Nigeria
1529_CAL2	KJ139128.1	UT	Utd	A011	A011	a1	Village dog			Nigeria
NY53		UT	Utd	A011	A011	a1	Borzoi			Russia			N Cont Europe	Europe
z67	AF531664	UT	Utd	A011	A011	a1	Aboriginal Sled dog	Yamal	Siberia	Siberia			Siberia	Asia
m431	AF531664	UT	Utd	A011	A011	a1	Husky, Siberian		Siberia	Siberia			Siberia	Asia
TsibH	AF531664	UT	Utd	A011	A011	a1	Husky, Siberian		Siberia	Siberia			Siberia	Asia
z873	AF531664	UT	Utd	A011	A011	a1	Africanis	Dzoda	Dzoda	South Africa	Lower EssAfrica	East ssAfrica	subSaharan Africa	Africa
P68	AF531664	UT	Utd	A011	A011	a1	Nguni			South Africa	Lower EssAfrica	East ssAfrica	subSaharan Africa	Africa
P70	AF531664	UT	Utd	A011	A011	a1	Nguni			South Africa	Lower EssAfrica	East ssAfrica	subSaharan Africa	Africa
Z2096	AF531664	UT	Utd	A011	A011	a1	South African dog		Sekhukhune/Limpopo Province	South Africa	Lower EssAfrica	East ssAfrica	subSaharan Africa	Africa
Z2098	AF531664	UT	Utd	A011	A011	a1	South African dog		Sekhukhune/Limpopo Province	South Africa	Lower EssAfrica	East ssAfrica	subSaharan Africa	Africa
z1036	AF531664	UT	Utd	A011	A011	a1		Mqobela, Kosi Bay	KwaZulu-Natal	South Africa	Lower EssAfrica	East ssAfrica	subSaharan Africa	Africa
z1039	AF531664	UT	Utd	A011	A011	a1		Mqobela, Kosi Bay	KwaZulu-Natal	South Africa	Lower EssAfrica	East ssAfrica	subSaharan Africa	Africa
z1040	AF531664	UT	Utd	A011	A011	a1		Mqobela, Kosi Bay	KwaZulu-Natal	South Africa	Lower EssAfrica	East ssAfrica	subSaharan Africa	Africa
z1179	AF531664	UT	Utd	A011	A011	a1		Byrne	KwaZulu-Natal	South Africa	Lower EssAfrica	East ssAfrica	subSaharan Africa	Africa
z1182	AF531664	UT	Utd	A011	A011	a1		Byrne	KwaZulu-Natal	South Africa	Lower EssAfrica	East ssAfrica	subSaharan Africa	Africa
z1186	AF531664	UT	Utd	A011	A011	a1		Byrne	KwaZulu-Natal	South Africa	Lower EssAfrica	East ssAfrica	subSaharan Africa	Africa
z1194	AF531664	UT	Utd	A011	A011	a1		Byrne	KwaZulu-Natal	South Africa	Lower EssAfrica	East ssAfrica	subSaharan Africa	Africa
z1199	AF531664	UT	Utd	A011	A011	a1		Byrne	KwaZulu-Natal	South Africa	Lower EssAfrica	East ssAfrica	subSaharan Africa	Africa
z1201	AF531664	UT	Utd	A011	A011	a1		Byrne	KwaZulu-Natal	South Africa	Lower EssAfrica	East ssAfrica	subSaharan Africa	Africa
z1599	AF531664	UT	Utd	A011	A011	a1		Maluti mountains	Lesotho	South Africa	Lower EssAfrica	East ssAfrica	subSaharan Africa	Africa
z1601	AF531664	UT	Utd	A011	A011	a1		Maluti mountains	Lesotho	South Africa	Lower EssAfrica	East ssAfrica	subSaharan Africa	Africa
z1604	AF531664	UT	Utd	A011	A011	a1		Maluti mountains	Lesotho	South Africa	Lower EssAfrica	East ssAfrica	subSaharan Africa	Africa
z1606	AF531664	UT	Utd	A011	A011	a1		Maluti mountains	Lesotho	South Africa	Lower EssAfrica	East ssAfrica	subSaharan Africa	Africa
z809	AF531664	UT	Utd	A011	A011	a1		Valley of the 1000 hills	KwaZulu-Natal	South Africa	Lower EssAfrica	East ssAfrica	subSaharan Africa	Africa
z812	AF531664	UT	Utd	A011	A011	a1		Valley of the 1000 hills	KwaZulu-Natal	South Africa	Lower EssAfrica	East ssAfrica	subSaharan Africa	Africa
z946	AF531664	UT	Utd	A011	A011	a1		Mpako River	Eastern Cape	South Africa	Lower EssAfrica	East ssAfrica	subSaharan Africa	Africa
z951	AF531664	UT	Utd	A011	A011	a1		Mpako River	Eastern Cape	South Africa	Lower EssAfrica	East ssAfrica	subSaharan Africa	Africa
z953	AF531664	UT	Utd	A011	A011	a1		Mpako River	Eastern Cape	South Africa	Lower EssAfrica	East ssAfrica	subSaharan Africa	Africa
z955	AF531664	UT	Utd	A011	A011	a1		Mpako River	Eastern Cape	South Africa	Lower EssAfrica	East ssAfrica	subSaharan Africa	Africa
z963	AF531664	UT	Utd	A011	A011	a1		Mpako River	Eastern Cape	South Africa	Lower EssAfrica	East ssAfrica	subSaharan Africa	Africa
m430		UT	Utd	A011	A011	a1	Galgo Espanol			Spain			South Europe	Europe
z379		UT	Utd	A011	A011	a1	Galgo Espanol			Spain			South Europe	Europe
z380		UT	Utd	A011	A011	a1	Galgo Espanol			Spain			South Europe	Europe
z944		UT	Utd	A011	A011	a1	Galgo Espanol			Spain			South Europe	Europe
m588		UT	Utd	A011	A011	a1	Gos d'Atura Català			Spain			South Europe	Europe
R79		UT	Utd	A011	A011	a1	Gos d'atura Catalan			Spain			South Europe	Europe
z1009		UT	Utd	A011	A011	a1	Ibizan Hound			Spain			South Europe	Europe
m344		UT	Utd	A011	A011	a1	Ibizian hound			Spain			South Europe	Europe
m343		UT	Utd	A011	A011	a1	Podenco ibicenco			Spain			South Europe	Europe
m401		UT	Utd	A011	A011	a1	Pyrenean mastiff			Spain			South Europe	Europe
R77		UT	Utd	A011	A011	a1	Pyrenean mastiff			Spain			South Europe	Europe
m591		UT	Utd	A011	A011	a1	Street dog			Spain			South Europe	Europe
m498		UT	Utd	A011	A011	a1				Spain			South Europe	Europe
m759		UT	Utd	A011	A011	a1	Saluki	near Mosul		Syria	FC	Levant	Southwest Asia	Asia
TA1	AF531664	UT	Utd	A011	A011	a1			Wufeng	Taiwan			Island East Asia	Asia
TA128	AF531664	UT	Utd	A011	A011	a1			Mawlin	Taiwan			Island East Asia	Asia
TA2	AF531664	UT	Utd	A011	A011	a1			Wufeng	Taiwan			Island East Asia	Asia
TA29	AF531664	UT	Utd	A011	A011	a1			Jen'al	Taiwan			Island East Asia	Asia
z986	AF531664	UT	Utd	A011	A011	a1			Zanzibar	Tanzania	Upper EssAfrica	East ssAfrica	subSaharan Africa	Africa
P64	AF531664	UT	Utd	A011	A011	a1	Thai Ridgeback			Thailand			Southeast Asia	Asia
z1458		UT	Utd	A011	A011	a1			KamPhaengPhet Province	Thailand		North West Thailand	Southeast Asia	Asia
z1557	AF531664	UT	Utd	A011	A011	a1			Chantaburi province	Thailand		East Thailand	Southeast Asia	Asia
z1558	AF531664	UT	Utd	A011	A011	a1			Chantaburi province	Thailand		East Thailand	Southeast Asia	Asia
z1639		UT	Utd	A011	A011	a1			Phitsanulok Province	Thailand		North East Thailand	Southeast Asia	Asia
z1641		UT	Utd	A011	A011	a1			Phitsanulok Province	Thailand		North East Thailand	Southeast Asia	Asia
z1644		UT	Utd	A011	A011	a1			Phitsanulok Province	Thailand		North East Thailand	Southeast Asia	Asia
z1650		UT	Utd	A011	A011	a1			Phetchabun Province	Thailand		North East Thailand	Southeast Asia	Asia
m277	AF531664	UT	Utd	A011	A011	a1		North of Ching Mai	Ching Mai	Thailand		Northwest Thailand	Southeast Asia	Asia
m279	AF531664	UT	Utd	A011	A011	a1		North of Ching Mai	Ching Mai	Thailand		Northwest Thailand	Southeast Asia	Asia
m36	AF531664	UT	Utd	A011	A011	a1				Thailand			Southeast Asia	Asia
z1465	AF531664	UT	Utd	A011	A011	a1		TAK5-8	Tak Province	Thailand		North West Thailand	Southeast Asia	Asia
z1466		UT	Utd	A011	A011	a1		TAK5-8	Tak Province	Thailand		North West Thailand	Southeast Asia	Asia
z1467		UT	Utd	A011	A011	a1		TAK5-8	Tak Province	Thailand		North West Thailand	Southeast Asia	Asia
z1495		UT	Utd	A011	A011	a1		MHS21-24	MaeHongSon Province	Thailand		North West Thailand	Southeast Asia	Asia
z1612		UT	Utd	A011	A011	a1			ChiangMai Province	Thailand		North Thailand	Southeast Asia	Asia
z1613		UT	Utd	A011	A011	a1			ChiangMai Province	Thailand		North Thailand	Southeast Asia	Asia
z1614		UT	Utd	A011	A011	a1			ChiangMai Province	Thailand		North Thailand	Southeast Asia	Asia
z1626		UT	Utd	A011	A011	a1			ChiangMai Province	Thailand		North Thailand	Southeast Asia	Asia
z1667		UT	Utd	A011	A011	a1			NongKhai Province	Thailand		North East Thailand	Southeast Asia	Asia
z1684		UT	Utd	A011	A011	a1			SakonNakhon Province	Thailand		North East Thailand	Southeast Asia	Asia
z1691		UT	Utd	A011	A011	a1			SakonNakhon Province	Thailand		North East Thailand	Southeast Asia	Asia
z1693		UT	Utd	A011	A011	a1			SakonNakhon Province	Thailand		North East Thailand	Southeast Asia	Asia
z1695		UT	Utd	A011	A011	a1			SakonNakhon Province	Thailand		North East Thailand	Southeast Asia	Asia
z1718		UT	Utd	A011	A011	a1			NakhonRatchasima Province	Thailand		North East Thailand	Southeast Asia	Asia
z1325	AF531664	UT	Utd	A011	A011	a1		Phuket	Chalong	Thailand		Southwest Thailand	Southeast Asia	Asia
z1328	AF531664	UT	Utd	A011	A011	a1		Ranong Town	Ranong	Thailand		Southwest Thailand	Southeast Asia	Asia
z1329	AF531664	UT	Utd	A011	A011	a1		Ranong Town	Ranong	Thailand		Southwest Thailand	Southeast Asia	Asia
z1331	AF531664	UT	Utd	A011	A011	a1		Phuket	Chalong	Thailand		Southwest Thailand	Southeast Asia	Asia
z1332	AF531664	UT	Utd	A011	A011	a1		Phuket	Chalong	Thailand		Southwest Thailand	Southeast Asia	Asia
z1337	AF531664	UT	Utd	A011	A011	a1		Kata	Phuket	Thailand		Southwest Thailand	Southeast Asia	Asia
z1562	AF531664	UT	Utd	A011	A011	a1			Trad province	Thailand		East Thailand	Southeast Asia	Asia
z1565	AF531664	UT	Utd	A011	A011	a1			Trad province	Thailand		East Thailand	Southeast Asia	Asia
z1566	AF531664	UT	Utd	A011	A011	a1			Trad province	Thailand		East Thailand	Southeast Asia	Asia
z1569	AF531664	UT	Utd	A011	A011	a1			Trad province	Thailand		East Thailand	Southeast Asia	Asia
z1571	AF531664	UT	Utd	A011	A011	a1			Trad province	Thailand		East Thailand	Southeast Asia	Asia
z1042	AF531664	UT	Utd	A011	A011	a1		Malaybalay	Bukidnon	the Philippines			Island Southeast Asia	Asia
z849	AF531664	UT	Utd	A011	A011	a1		Basco	Batanes	the Philippines			Island Southeast Asia	Asia
z855	AF531664	UT	Utd	A011	A011	a1		Los Banos	Laguna	the Philippines			Island Southeast Asia	Asia
Pires29	AF531664	UT	Utd	A011	A011	a1	Tunisian dogs			Tunisia			North Africa	Africa
m102		UT	Utd	A011	A011	a1	Akbash			Turkey		Anatolia	Southwest Asia	Asia
m103		UT	Utd	A011	A011	a1	Akbash			Turkey		Anatolia	Southwest Asia	Asia
m104		UT	Utd	A011	A011	a1	Akbash			Turkey		Anatolia	Southwest Asia	Asia
m106		UT	Utd	A011	A011	a1	Akbash			Turkey		Anatolia	Southwest Asia	Asia
m107		UT	Utd	A011	A011	a1	Akbash			Turkey		Anatolia	Southwest Asia	Asia
m110		UT	Utd	A011	A011	a1	Akbash			Turkey		Anatolia	Southwest Asia	Asia
m111		UT	Utd	A011	A011	a1	Akbash			Turkey		Anatolia	Southwest Asia	Asia
m91		UT	Utd	A011	A011	a1	Kangal			Turkey		Anatolia	Southwest Asia	Asia
m95		UT	Utd	A011	A011	a1	Kangal			Turkey		Anatolia	Southwest Asia	Asia
32IG		UT	Utd	A011	A011	a1	Kars	Igdir		Turkey	FCbelt	Anatolia	Southwest Asia	Asia
12M		UT	Utd	A011	A011	a1				Turkey		Anatolia	Southwest Asia	Asia
13M		UT	Utd	A011	A011	a1				Turkey		Anatolia	Southwest Asia	Asia
25T		UT	Utd	A011	A011	a1				Turkey		Anatolia	Southwest Asia	Asia
40C		UT	Utd	A011	A011	a1		Çatalhöyük		Turkey	FCbelt	Anatolia	Southwest Asia	Asia
46C		UT	Utd	A011	A011	a1		Pessinus		Turkey		Anatolia	Southwest Asia	Asia
49B		UT	Utd	A011	A011	a1		Pessinus		Turkey		Anatolia	Southwest Asia	Asia
51P		UT	Utd	A011	A011	a1		Pessinus		Turkey		Anatolia	Southwest Asia	Asia
53P		UT	Utd	A011	A011	a1		Pessinus		Turkey		Anatolia	Southwest Asia	Asia
55B		UT	Utd	A011	A011	a1		Pessinus		Turkey		Anatolia	Southwest Asia	Asia
56P		UT	Utd	A011	A011	a1		Pessinus		Turkey		Anatolia	Southwest Asia	Asia
57P		UT	Utd	A011	A011	a1		Pessinus		Turkey		Anatolia	Southwest Asia	Asia
6M		UT	Utd	A011	A011	a1				Turkey		Anatolia	Southwest Asia	Asia
Boyko38	AF531664	UT	Utd	A011	A011	a1		Napoli	Uganda mainland	Uganda	Upper EssAfrica	East ssAfrica	subSaharan Africa	Africa
Boyko39	AF531664	UT	Utd	A011	A011	a1		Napoli	Uganda mainland	Uganda	Upper EssAfrica	East ssAfrica	subSaharan Africa	Africa
Boyko40	AF531664	UT	Utd	A011	A011	a1		Walchwaba	Uganda mainland	Uganda	Upper EssAfrica	East ssAfrica	subSaharan Africa	Africa
Boyko41	AF531664	UT	Utd	A011	A011	a1		Walchwaba	Uganda mainland	Uganda	Upper EssAfrica	East ssAfrica	subSaharan Africa	Africa
Boyko42	AF531664	UT	Utd	A011	A011	a1		Namabasa	Uganda mainland	Uganda	Upper EssAfrica	East ssAfrica	subSaharan Africa	Africa
Boyko43	AF531664	UT	Utd	A011	A011	a1		Namabasa	Uganda mainland	Uganda	Upper EssAfrica	East ssAfrica	subSaharan Africa	Africa
Boyko44	AF531664	UT	Utd	A011	A011	a1		Namabasa	Uganda mainland	Uganda	Upper EssAfrica	East ssAfrica	subSaharan Africa	Africa
Boyko45	AF531664	UT	Utd	A011	A011	a1		Namabasa	Uganda mainland	Uganda	Upper EssAfrica	East ssAfrica	subSaharan Africa	Africa
Boyko46	AF531664	UT	Utd	A011	A011	a1		Mooni	Uganda mainland	Uganda	Upper EssAfrica	East ssAfrica	subSaharan Africa	Africa
Boyko47	AF531664	UT	Utd	A011	A011	a1		Mooni	Uganda mainland	Uganda	Upper EssAfrica	East ssAfrica	subSaharan Africa	Africa
Boyko48	AF531664	UT	Utd	A011	A011	a1		Mooni	Uganda mainland	Uganda	Upper EssAfrica	East ssAfrica	subSaharan Africa	Africa
Boyko49	AF531664	UT	Utd	A011	A011	a1		Bunanimi	Uganda mainland	Uganda	Upper EssAfrica	East ssAfrica	subSaharan Africa	Africa
Boyko50	AF531664	UT	Utd	A011	A011	a1		Bunanimi	Uganda mainland	Uganda	Upper EssAfrica	East ssAfrica	subSaharan Africa	Africa
Boyko51	AF531664	UT	Utd	A011	A011	a1		Bunanimi	Uganda mainland	Uganda	Upper EssAfrica	East ssAfrica	subSaharan Africa	Africa
Boyko52	AF531664	UT	Utd	A011	A011	a1		Komosingo	Uganda mainland	Uganda	Upper EssAfrica	East ssAfrica	subSaharan Africa	Africa
Boyko53	AF531664	UT	Utd	A011	A011	a1		Komosingo	Uganda mainland	Uganda	Upper EssAfrica	East ssAfrica	subSaharan Africa	Africa
Boyko54	AF531664	UT	Utd	A011	A011	a1		Zingoola (Koome Island)	Uganda isles	Uganda	Upper EssAfrica	East ssAfrica	subSaharan Africa	Africa
m123		UT	Utd	A011	A011	a1	Taigan			Uzbekistan		Scythia	Southwest Asia	Asia
m375	AF531664	UT	Utd	A011	A011	a1				Vietnam			Southeast Asia	Asia
z509	AF531664	UT	Utd	A011	A011	a1			Phuquoc	Vietnam			Southeast Asia	Asia
z515	AF531664	UT	Utd	A011	A011	a1			Phuquoc	Vietnam			Southeast Asia	Asia
z518	AF531664	UT	Utd	A011	A011	a1				Vietnam			Southeast Asia	Asia
Z1945	AF531664	UT	Utd	A011	A011	a1	African Dog		West Zambia	Zambia	Upper EssAfrica	East ssAfrica	subSaharan Africa	Africa
m354	AF531664	UT	Utd	A011	A011	a1	Azawakh						North Africa	Africa
m358	AF531664	UT	Utd	A011	A011	a1	Azawakh						North Africa	Africa
m347	AF531664	UT	Utd	A011	A011	a1	mix Basenji/no breed					West ssAfrica	subSaharan Africa	Africa
m877		UT	Utd	A011	A011	a1	Afghan					Persian Plateau	Southwest Asia	Asia
z39		UT	Utd	A011	A011	a1	Canaan				FC	Levant	Southwest Asia	Asia
m532		UT	Utd	A011	A011	a1	Caucasian Shepherd					Persian Plateau	Southwest Asia	Asia
R82		UT	Utd	A011	A011	a1	Caucasian Shepherd					Persian Plateau	Southwest Asia	Asia
R83		UT	Utd	A011	A011	a1	Caucasian Shepherd					Persian Plateau	Southwest Asia	Asia
P37		UT	Utd	A011	A011	a1	Saluki					General SwAsia	Southwest Asia	Asia
R98		UT	Utd	A011	A011	a1	Taigan					Scythia	Southwest Asia	Asia
Z264		UT	Utd	A011	A011	a1	Braque						South Europe	Europe
z259		UT	Utd	A011	A011	a1	Braques du Bourbonnais						N Cont Europe	Europe
z260		UT	Utd	A011	A011	a1	Braques du Bourbonnais						N Cont Europe	Europe
z265		UT	Utd	A011	A011	a1	Braques du Bourbonnais						N Cont Europe	Europe
L27		UT	Utd	A011	A011	a1	Buhund						Scandinavia	Europe
L61		UT	Utd	A011	A011	a1	Buhund						Scandinavia	Europe
H73		UT	Utd	A011	A011	a1	Icelandic Sheep dog						Scandinavia	Europe
L40		UT	Utd	A011	A011	a1	Icelandic Sheep dog						Scandinavia	Europe
m535		UT	Utd	A011	A011	a1	Mongrel						General Europe	Europe
m569		UT	Utd	A011	A011	a1	Mongrel (partly Rottweiler and St Berh)						N Cont Europe	Europe
H26		UT	Utd	A011	A011	a1	Norwegian elkhound						Scandinavia	Europe
H94		UT	Utd	A011	A011	a1	Norwegian elkhound						Scandinavia	Europe
L36		UT	Utd	A011	A011	a1	Västgötaspets						Scandinavia	Europe
L5		UT	Utd	A011	A011	a1	Västgötaspets						Scandinavia	Europe
m327	AF531664	UT	Utd	A011	A011	a1	Greyhound
m327		UT	Utd	A011	A011	a1	Greyhound
m328	AF531664	UT	Utd	A011	A011	a1	Greyhound
m328		UT	Utd	A011	A011	a1	Greyhound
m329	AF531664	UT	Utd	A011	A011	a1	Greyhound
m329		UT	Utd	A011	A011	a1	Greyhound
m334	AF531664	UT	Utd	A011	A011	a1	Greyhound
m334		UT	Utd	A011	A011	a1	Greyhound
m336	AF531664	UT	Utd	A011	A011	a1	Greyhound
m336		UT	Utd	A011	A011	a1	Greyhound
L43	AF531664	UT	Utd	A011	A011	a1	Rhodesian ridgeback
m424	AF531664	UT	Utd	A011	A011	a1	Rhodesian ridgeback
m565	AF531664	UT	Utd	A011	A011	a1	Rhodesian ridgeback
Oafg			Utd	A012	A012	a1	Afghan			Afghanistan		Persian Plateau	Southwest Asia	Asia
5808	AF531665		Utd	A012	A012	a1			Liaoning	China		N China	East Asia	Asia
z1575			Utd	A012	A012	a1	Thai Ridgeback			Thailand		East Thailand	Southeast Asia	Asia
z1576			Utd	A012	A012	a1	Thai Ridgeback			Thailand		East Thailand	Southeast Asia	Asia
z1587			Utd	A012	A012	a1	Thai Ridgeback			Thailand		East Thailand	Southeast Asia	Asia
z1588			Utd	A012	A012	a1	Thai Ridgeback			Thailand		East Thailand	Southeast Asia	Asia
m272	AF531665		Utd	A012	A012	a1		Ko Chang	Trat province	Thailand		Southwest Thailand	Southeast Asia	Asia
m287	AF531665		Utd	A012	A012	a1		Ko Chang	Trat province	Thailand		Southwest Thailand	Southeast Asia	Asia
m379	AF531665		Utd	A012	A012	a1		Ko Chang	Trat province	Thailand		Southwest Thailand	Southeast Asia	Asia
m368	AF531665		Utd	A012	A012	a1		Sapa	Lao Cai province	Vietnam			Southeast Asia	Asia
m876			Utd	A012	A012	a1	Afghan					Persian Plateau	Southwest Asia	Asia
z3			Utd	A012	A012	a1	Afghan					Persian Plateau	Southwest Asia	Asia
m122			Utd	A012	A012	a1	Taigan					Scythia	Southwest Asia	Asia
R99			Utd	A012	A012	a1	Taigan					Scythia	Southwest Asia	Asia
R25	AF531666	UT	Utd	A013	A011	a1	Laika, West Siberian		Siberia	Siberia			Siberia	Asia
P56	AF531667			A014	A014	a1	Santal hound			India			Indian Subcont	Asia
m56	AF531667			A014	A014	a1				India			Indian Subcont	Asia
m57	AF531667			A014	A014	a1				India			Indian Subcont	Asia
m60	AF531667			A014	A014	a1				India			Indian Subcont	Asia
5884			Utd	A015	A015	a1			Guangdong	China		S China	East Asia	Asia
5887			Utd	A015	A015	a1			Guangdong	China		S China	East Asia	Asia
z197			Utd	A015	A015	a1	Guard dog	Mashhad	Xorasan	Iran		Persian Plateau	Southwest Asia	Asia
jd109			Utd	A015	A015	a1	Jindo			Korea			East Asia	Asia
jdb24			Utd	A015	A015	a1	Jindo			Korea			East Asia	Asia
P84			Utd	A015	A015	a1	Jindo			Korea			East Asia	Asia
m116			Utd	A015	A015	a1	Saluki			Saudi Arabia		Arabia	Southwest Asia	Asia
m292			Utd	A015	A015	a1	Laika, East/West Siberian		Siberia	Siberia			Siberia	Asia
z798			Utd	A015	A015	a1		Valley of the 1000 hills	KwaZulu-Natal	South Africa	Lower EssAfrica	East ssAfrica	subSaharan Africa	Africa
m109			Utd	A015	A015	a1	Akbash			Turkey		Anatolia	Southwest Asia	Asia
z46	AF531668	UT	Utd	A016	A016	a1	Basenji			Benin		West ssAfrica	subSaharan Africa	Africa
H20		UT	Utd	A016	A016	a1	New Foundland			Britain			British Isles	Europe
H10		UT	Utd	A016	A016	a1	Retriever Golden			Britain			British Isles	Europe
R108		UT	Utd	A016	A016	a1	Retriever Golden			Britain			British Isles	Europe
H5		UT	Utd	A016	A016	a1	Retriever Labrador			Britain			British Isles	Europe
H54		UT	Utd	A016	A016	a1	Retriever Labrador			Britain			British Isles	Europe
R44		UT	Utd	A016	A016	a1	Retriever Labrador			Britain			British Isles	Europe
9929	AF531668	UT	Utd	A016	A016	a1			Shaanxi xian	China		C China	East Asia	Asia
9950	AF531668	UT	Utd	A016	A016	a1			Shaanxi xian	China		C China	East Asia	Asia
9866	AF531668	UT	Utd	A016	A016	a1			Hainansanya	China		Hainan	East Asia	Asia
9873	AF531668	UT	Utd	A016	A016	a1			Heilongjiang	China		N China	East Asia	Asia
5942	AF531668	UT	Utd	A016	A016	a1			Jiangxi	China		S China	East Asia	Asia
10018	AF531668	UT	Utd	A016	A016	a1			Hunan	China		S China	East Asia	Asia
10185	AF531668	UT	Utd	A016	A016	a1			Yunnan	China		S China	East Asia	Asia
10222	AF531668	UT	Utd	A016	A016	a1			Yunnan	China		S China	East Asia	Asia
m421		UT	Utd	A016	A016	a1	Landseer			Germany/Switzerland			N Cont Europe	Europe
m206	AF531668	UT	Utd	A016	A016	a1			Tamil Nadu	India			Indian Subcont	Asia
m207	AF531668	UT	Utd	A016	A016	a1			Tamil Nadu	India			Indian Subcont	Asia
z718	AF531668	UT	Utd	A016	A016	a1				Kenya	Upper EssAfrica	East ssAfrica	subSaharan Africa	Africa
jd28	AF531668	UT	Utd	A016	A016	a1	Jindo			Korea			East Asia	Asia
jda13	AF531668	UT	Utd	A016	A016	a1	Jindo			Korea			East Asia	Asia
Boyko80	AF531668	UT	Utd	A016	A016	a1	Village dog	Grootfontaine	Central Namibia	Namibia		West ssAfrica	subSaharan Africa	Africa
Boyko81	AF531668	UT	Utd	A016	A016	a1	Village dog	Grootfontaine	Central Namibia	Namibia		West ssAfrica	subSaharan Africa	Africa
Boyko82	AF531668	UT	Utd	A016	A016	a1	Village dog	Grootfontaine	Central Namibia	Namibia		West ssAfrica	subSaharan Africa	Africa
Boyko83	AF531668	UT	Utd	A016	A016	a1	Village dog	Grootfontaine	Central Namibia	Namibia		West ssAfrica	subSaharan Africa	Africa
Boyko84	AF531668	UT	Utd	A016	A016	a1	Village dog	Ongha	North Namibia	Namibia		West ssAfrica	subSaharan Africa	Africa
Boyko85	AF531668	UT	Utd	A016	A016	a1	Village dog	Ondandwa	North Namibia	Namibia		West ssAfrica	subSaharan Africa	Africa
Boyko86	AF531668	UT	Utd	A016	A016	a1	Village dog	Cham-Cham	North Namibia	Namibia		West ssAfrica	subSaharan Africa	Africa
m711	AF531668	UT	Utd	A016	A016	a1			New Guinea Lowland	New Guinea			Island Southeast Asia	Asia
z871	AF531668	UT	Utd	A016	A016	a1	Africanis		KwaZulu-Natal	South Africa	Lower EssAfrica	East ssAfrica	subSaharan Africa	Africa
P71	AF531668	UT	Utd	A016	A016	a1	Nguni			South Africa	Lower EssAfrica	East ssAfrica	subSaharan Africa	Africa
z1181	AF531668	UT	Utd	A016	A016	a1		Byrne	KwaZulu-Natal	South Africa	Lower EssAfrica	East ssAfrica	subSaharan Africa	Africa
z74	AF531668	UT	Utd	A016	A016	a1			Lesotho	South Africa	Lower EssAfrica	East ssAfrica	subSaharan Africa	Africa
m589		UT	Utd	A016	A016	a1	Podenco crossbreed			Spain			South Europe	Europe
TA39	AF531668	UT	Utd	A016	A016	a1			Jen'al	Taiwan			Island East Asia	Asia
z1687		UT	Utd	A016	A016	a1			SakonNakhon Province	Thailand		North East Thailand	Southeast Asia	Asia
z1335	AF531668	UT	Utd	A016	A016	a1		Phuket	Chalong	Thailand		Southwest Thailand	Southeast Asia	Asia
R70		UT	Utd	A016	A016	a1	Anatolian Shepherd			Turkey		Anatolia	Southwest Asia	Asia
Boyko76	AF531668	UT	Utd	A016	A016	a1		Bunanimi	Uganda mainland	Uganda	Upper EssAfrica	East ssAfrica	subSaharan Africa	Africa
Boyko77	AF531668	UT	Utd	A016	A016	a1		Nugiso	Uganda mainland	Uganda	Upper EssAfrica	East ssAfrica	subSaharan Africa	Africa
Boyko78	AF531668	UT	Utd	A016	A016	a1		Butandiga	Uganda mainland	Uganda	Upper EssAfrica	East ssAfrica	subSaharan Africa	Africa
Boyko79	AF531668	UT	Utd	A016	A016	a1		Buchenda	Uganda mainland	Uganda	Upper EssAfrica	East ssAfrica	subSaharan Africa	Africa
m457		UT	Utd	A016	A016	a1	Icelandic Sheep dog						Scandinavia	Europe
H82	AF531668	UT	Utd	A016	A016	a1	Greyhound
H82		UT	Utd	A016	A016	a1	Greyhound
NY18		UT	Utd	A017	A017	a1	Cav. K. Charles spaniel			Britain			British Isles	Europe
H49		UT	Utd	A017	A017	a1	Retriever Chesapeake Bay			Britain			British Isles	Europe
H57		UT	Utd	A017	A017	a1	Retriever Flatcoated			Britain			British Isles	Europe
H18		UT	Utd	A017	A017	a1	Retriever Labrador			Britain			British Isles	Europe
H19		UT	Utd	A017	A017	a1	Retriever Labrador			Britain			British Isles	Europe
H32		UT	Utd	A017	A017	a1	Retriever Labrador			Britain			British Isles	Europe
R116		UT	Utd	A017	A017	a1	Retriever Labrador			Britain			British Isles	Europe
R43		UT	Utd	A017	A017	a1	Retriever Labrador			Britain			British Isles	Europe
R45		UT	Utd	A017	A017	a1	Retriever Labrador			Britain			British Isles	Europe
m568		UT	Utd	A017	A017	a1	Retriever Labrador			Britain			British Isles	Europe
m445		UT	Utd	A017	A017	a1	Staffordshire bullTerrier			Britain			British Isles	Europe
AY656748	AY656748	UT	Utd	A017	A017	a1	Terrier Airedale			Britain			British Isles	Europe
m564		UT	Utd	A017	A017	a1	Terrier Jack Russel			Britain			British Isles	Europe
AY656738	AY656738	UT	Utd	A017	A017	a1	Terrier Jack russell			Britain			British Isles	Europe
z152		UT	Utd	A017	A017	a1	Terrier Norfolk			Britain			British Isles	Europe
H62		UT	Utd	A017	A017	a1	Terrier Norfolk			Britain			British Isles	Europe
m444		UT	Utd	A017	A017	a1	Terrier Norwich			Britain			British Isles	Europe
m463		UT	Utd	A017	A017	a1	Welsh corgi cardigan			Britain			British Isles	Europe
m17	AF531669	UT	Utd	A017	A017	a1	Pug		Hebei	China		N China	East Asia	Asia
m19	AF531669	UT	Utd	A017	A017	a1	Pug		Hebei	China		N China	East Asia	Asia
Opug1	AF531669	UT	Utd	A017	A017	a1	Pug		Hebei	China		N China	East Asia	Asia
Opug2	AF531669	UT	Utd	A017	A017	a1	Pug		Hebei	China		N China	East Asia	Asia
9914	AF531669	UT	Utd	A017	A017	a1			Shaanxi xian	China		C China	East Asia	Asia
9915	AF531669	UT	Utd	A017	A017	a1			Shaanxi xian	China		C China	East Asia	Asia
9916	AF531669	UT	Utd	A017	A017	a1			Shaanxi xian	China		C China	East Asia	Asia
9922	AF531669	UT	Utd	A017	A017	a1			Shaanxi xian	China		C China	East Asia	Asia
9923	AF531669	UT	Utd	A017	A017	a1			Shaanxi xian	China		C China	East Asia	Asia
9924	AF531669	UT	Utd	A017	A017	a1			Shaanxi xian	China		C China	East Asia	Asia
9926	AF531669	UT	Utd	A017	A017	a1			Shaanxi xian	China		C China	East Asia	Asia
9932	AF531669	UT	Utd	A017	A017	a1			Shaanxi xian	China		C China	East Asia	Asia
9941	AF531669	UT	Utd	A017	A017	a1			Shaanxi xian	China		C China	East Asia	Asia
9942	AF531669	UT	Utd	A017	A017	a1			Shaanxi xian	China		C China	East Asia	Asia
9945	AF531669	UT	Utd	A017	A017	a1			Shaanxi xian	China		C China	East Asia	Asia
9949	AF531669	UT	Utd	A017	A017	a1			Shaanxi xian	China		C China	East Asia	Asia
9951	AF531669	UT	Utd	A017	A017	a1			Shaanxi xian	China		C China	East Asia	Asia
9959	AF531669	UT	Utd	A017	A017	a1			Shaanxi xian	China		C China	East Asia	Asia
9961	AF531669	UT	Utd	A017	A017	a1			Shaanxi xian	China		C China	East Asia	Asia
9962	AF531669	UT	Utd	A017	A017	a1			Shaanxi xian	China		C China	East Asia	Asia
9963	AF531669	UT	Utd	A017	A017	a1			Shaanxi xian	China		C China	East Asia	Asia
9967	AF531669	UT	Utd	A017	A017	a1			Shaanxi xian	China		C China	East Asia	Asia
9968	AF531669	UT	Utd	A017	A017	a1			Shaanxi xian	China		C China	East Asia	Asia
9971	AF531669	UT	Utd	A017	A017	a1			Shaanxi xian	China		C China	East Asia	Asia
9973	AF531669	UT	Utd	A017	A017	a1			Shaanxi xian	China		C China	East Asia	Asia
9976	AF531669	UT	Utd	A017	A017	a1			Shaanxi xian	China		C China	East Asia	Asia
9978	AF531669	UT	Utd	A017	A017	a1			Shaanxi xian	China		C China	East Asia	Asia
9981	AF531669	UT	Utd	A017	A017	a1			Shaanxi xian	China		C China	East Asia	Asia
9989	AF531669	UT	Utd	A017	A017	a1			Shaanxi xian	China		C China	East Asia	Asia
10112	AF531669	UT	Utd	A017	A017	a1			Hainansanya	China		Hainan	East Asia	Asia
10113	AF531669	UT	Utd	A017	A017	a1			Hainansanya	China		Hainan	East Asia	Asia
10114	AF531669	UT	Utd	A017	A017	a1			Hainansanya	China		Hainan	East Asia	Asia
5799	AF531669	UT	Utd	A017	A017	a1			Shanxi	China		N China	East Asia	Asia
9875	AF531669	UT	Utd	A017	A017	a1			Heilongjiang	China		N China	East Asia	Asia
5690	AF531669	UT	Utd	A017	A017	a1			Yunnan	China		S China	East Asia	Asia
5856	AF531669	UT	Utd	A017	A017	a1			Guangxi	China		S China	East Asia	Asia
5953	AF531669	UT	Utd	A017	A017	a1			Yunnan	China		S China	East Asia	Asia
10058	AF531669	UT	Utd	A017	A017	a1			Guizhou	China		S China	East Asia	Asia
10082	AF531669	UT	Utd	A017	A017	a1			Guizhou	China		S China	East Asia	Asia
10151	AF531669	UT	Utd	A017	A017	a1			Yunnan	China		S China	East Asia	Asia
10170	AF531669	UT	Utd	A017	A017	a1			Yunnan	China		S China	East Asia	Asia
10173	AF531669	UT	Utd	A017	A017	a1			Yunnan	China		S China	East Asia	Asia
10174	AF531669	UT	Utd	A017	A017	a1			Yunnan	China		S China	East Asia	Asia
10177	AF531669	UT	Utd	A017	A017	a1			Yunnan	China		S China	East Asia	Asia
10181	AF531669	UT	Utd	A017	A017	a1			Yunnan	China		S China	East Asia	Asia
10188	AF531669	UT	Utd	A017	A017	a1			Yunnan	China		S China	East Asia	Asia
10191	AF531669	UT	Utd	A017	A017	a1			Yunnan	China		S China	East Asia	Asia
10198	AF531669	UT	Utd	A017	A017	a1			Yunnan	China		S China	East Asia	Asia
10200	AF531669	UT	Utd	A017	A017	a1			Yunnan	China		S China	East Asia	Asia
10201	AF531669	UT	Utd	A017	A017	a1			Yunnan	China		S China	East Asia	Asia
10206	AF531669	UT	Utd	A017	A017	a1			Yunnan	China		S China	East Asia	Asia
10207	AF531669	UT	Utd	A017	A017	a1			Yunnan	China		S China	East Asia	Asia
10208	AF531669	UT	Utd	A017	A017	a1			Yunnan	China		S China	East Asia	Asia
10209	AF531669	UT	Utd	A017	A017	a1			Yunnan	China		S China	East Asia	Asia
10212	AF531669	UT	Utd	A017	A017	a1			Yunnan	China		S China	East Asia	Asia
10213	AF531669	UT	Utd	A017	A017	a1			Yunnan	China		S China	East Asia	Asia
10214	AF531669	UT	Utd	A017	A017	a1			Yunnan	China		S China	East Asia	Asia
10219	AF531669	UT	Utd	A017	A017	a1			Yunnan	China		S China	East Asia	Asia
10220	AF531669	UT	Utd	A017	A017	a1			Yunnan	China		S China	East Asia	Asia
10221	AF531669	UT	Utd	A017	A017	a1			Yunnan	China		S China	East Asia	Asia
10267	AF531669	UT	Utd	A017	A017	a1			Yunnan	China		S China	East Asia	Asia
H99		UT	Utd	A017	A017	a1	German shepherd			Germany			N Cont Europe	Europe
m542		UT	Utd	A017	A017	a1	German shepherd			Germany			N Cont Europe	Europe
NY69		UT	Utd	A017	A017	a1	German shepherd			Germany			N Cont Europe	Europe
R47		UT	Utd	A017	A017	a1	German shepherd			Germany			N Cont Europe	Europe
m226		UT	Utd	A017	A017	a1	Great Dane			Germany			N Cont Europe	Europe
H70		UT	Utd	A017	A017	a1	Leonberger			Germany			N Cont Europe	Europe
D10		UT	Utd	A017	A017	a1	Miniature Schnauzer			Germany			N Cont Europe	Europe
z362	AF531669	UT	Utd	A017	A017	a1			Madras City	India			Indian Subcont	Asia
m517		UT	Utd	A017	A017	a1	Guard dog			Iran		Persian Plateau	Southwest Asia	Asia
z1543		UT	Utd	A017	A017	a1	Guard dog	Kerman	Kerman	Iran		Persian Plateau	Southwest Asia	Asia
z193		UT	Utd	A017	A017	a1	Guard dog	Tehran	Tehran	Iran	FCbelt	Persian Plateau	Southwest Asia	Asia
z211		UT	Utd	A017	A017	a1	Guard dog	Abaveysan	Xorasan	Iran		Persian Plateau	Southwest Asia	Asia
z191		UT	Utd	A017	A017	a1	Mazandarani	Baharestan	Mazandaran	Iran		Persian Plateau	Southwest Asia	Asia
Con27		UT	Utd	A017	A017	a1	Pet dog		Golestan	Iran		Persian Plateau	Southwest Asia	Asia
m518		UT	Utd	A017	A017	a1	Pet dog			Iran		Persian Plateau	Southwest Asia	Asia
con104		UT	Utd	A017	A017	a1	Qahderijani		Esfahan	Iran	FCbelt	Persian Plateau	Southwest Asia	Asia
z201		UT	Utd	A017	A017	a1	Sarabi	Mahneshan	Zanjan	Iran	FCbelt	Persian Plateau	Southwest Asia	Asia
con41		UT	Utd	A017	A017	a1	Stray dog		Tehran	Iran		Persian Plateau	Southwest Asia	Asia
con48		UT	Utd	A017	A017	a1	Stray dog		Tehran	Iran		Persian Plateau	Southwest Asia	Asia
con50		UT	Utd	A017	A017	a1	Stray dog		Tehran	Iran		Persian Plateau	Southwest Asia	Asia
con9		UT	Utd	A017	A017	a1	Torkaman		Golestan	Iran		Persian Plateau	Southwest Asia	Asia
m402		UT	Utd	A017	A017	a1	Cane Corso			Italy			South Europe	Europe
z294		UT	Utd	A017	A017	a1	Cirneco del Etna			Italy			South Europe	Europe
z455		UT	Utd	A017	A017	a1	Cirneco del Etna			Italy			South Europe	Europe
Oaki6	AF531669	UT	Utd	A017	A017	a1	Akita			Japan			East Asia	Asia
Ohok2	AF531669	UT	Utd	A017	A017	a1	Hokkaido			Japan			East Asia	Asia
Ohok3	AF531669	UT	Utd	A017	A017	a1	Hokkaido			Japan			East Asia	Asia
Ohok4	AF531669	UT	Utd	A017	A017	a1	Hokkaido			Japan			East Asia	Asia
Thok.a	AF531669	UT	Utd	A017	A017	a1	Hokkaido			Japan			East Asia	Asia
z111	AF531669	UT	Utd	A017	A017	a1	Hokkaido			Japan			East Asia	Asia
z112	AF531669	UT	Utd	A017	A017	a1	Hokkaido			Japan			East Asia	Asia
z114	AF531669	UT	Utd	A017	A017	a1	Hokkaido			Japan			East Asia	Asia
Tkai.b	AF531669	UT	Utd	A017	A017	a1	Kai			Japan			East Asia	Asia
Okish1	AF531669	UT	Utd	A017	A017	a1	Kishu			Japan			East Asia	Asia
m604	AF531669	UT	Utd	A017	A017	a1	Shiba			Japan			East Asia	Asia
Oshi28	AF531669	UT	Utd	A017	A017	a1	Shiba			Japan			East Asia	Asia
Oshiko1	AF531669	UT	Utd	A017	A017	a1	Shikoku			Japan			East Asia	Asia
z719	AF531669	UT	Utd	A017	A017	a1				Kenya	Upper EssAfrica	East ssAfrica	subSaharan Africa	Africa
z721	AF531669	UT	Utd	A017	A017	a1				Kenya	Upper EssAfrica	East ssAfrica	subSaharan Africa	Africa
Z2108	AF531669	UT	Utd	A017	A017	a1	South African dog	Ponta Ravora/Vilankulos	South Mozambique	Mozambique	Lower EssAfrica	East ssAfrica	subSaharan Africa	Africa
Boyko100	AF531669	UT	Utd	A017	A017	a1	Village dog	Otavi	Central Namibia	Namibia		West ssAfrica	subSaharan Africa	Africa
Boyko101	AF531669	UT	Utd	A017	A017	a1	Village dog	Otavi	Central Namibia	Namibia		West ssAfrica	subSaharan Africa	Africa
Boyko102	AF531669	UT	Utd	A017	A017	a1	Village dog	Otavi	Central Namibia	Namibia		West ssAfrica	subSaharan Africa	Africa
Boyko103	AF531669	UT	Utd	A017	A017	a1	Village dog	Tsumeb	Central Namibia	Namibia		West ssAfrica	subSaharan Africa	Africa
Boyko104	AF531669	UT	Utd	A017	A017	a1	Village dog	Tsumeb	Central Namibia	Namibia		West ssAfrica	subSaharan Africa	Africa
Boyko105	AF531669	UT	Utd	A017	A017	a1	Village dog	Grootfontaine	Central Namibia	Namibia		West ssAfrica	subSaharan Africa	Africa
Boyko106	AF531669	UT	Utd	A017	A017	a1	Village dog	Oshivelo	North Namibia	Namibia		West ssAfrica	subSaharan Africa	Africa
Boyko107	AF531669	UT	Utd	A017	A017	a1	Village dog	Oshivelo	North Namibia	Namibia		West ssAfrica	subSaharan Africa	Africa
Boyko108	AF531669	UT	Utd	A017	A017	a1	Village dog	Oshikango	North Namibia	Namibia		West ssAfrica	subSaharan Africa	Africa
Boyko109	AF531669	UT	Utd	A017	A017	a1	Village dog	Onhuno	North Namibia	Namibia		West ssAfrica	subSaharan Africa	Africa
Boyko110	AF531669	UT	Utd	A017	A017	a1	Village dog	Onhuno	North Namibia	Namibia		West ssAfrica	subSaharan Africa	Africa
Boyko111	AF531669	UT	Utd	A017	A017	a1	Village dog	Ondandwa	North Namibia	Namibia		West ssAfrica	subSaharan Africa	Africa
Boyko112	AF531669	UT	Utd	A017	A017	a1	Village dog	Omaarara	North Namibia	Namibia		West ssAfrica	subSaharan Africa	Africa
Boyko113	AF531669	UT	Utd	A017	A017	a1	Village dog	Okanbjengedhi	North Namibia	Namibia		West ssAfrica	subSaharan Africa	Africa
Boyko114	AF531669	UT	Utd	A017	A017	a1	Village dog	Okanbjengedhi	North Namibia	Namibia		West ssAfrica	subSaharan Africa	Africa
Boyko115	AF531669	UT	Utd	A017	A017	a1	Village dog	Omavela	North Namibia	Namibia		West ssAfrica	subSaharan Africa	Africa
Boyko116	AF531669	UT	Utd	A017	A017	a1	Village dog	Endola	North Namibia	Namibia		West ssAfrica	subSaharan Africa	Africa
Boyko117	AF531669	UT	Utd	A017	A017	a1	Village dog	Endola	North Namibia	Namibia		West ssAfrica	subSaharan Africa	Africa
Boyko118	AF531669	UT	Utd	A017	A017	a1	Village dog	Endola	North Namibia	Namibia		West ssAfrica	subSaharan Africa	Africa
Boyko119	AF531669	UT	Utd	A017	A017	a1	Village dog	Onyvulae	North Namibia	Namibia		West ssAfrica	subSaharan Africa	Africa
Boyko120	AF531669	UT	Utd	A017	A017	a1	Village dog	Onyvulae	North Namibia	Namibia		West ssAfrica	subSaharan Africa	Africa
Boyko121	AF531669	UT	Utd	A017	A017	a1	Village dog	Cham-Cham	North Namibia	Namibia		West ssAfrica	subSaharan Africa	Africa
Boyko122	AF531669	UT	Utd	A017	A017	a1	Village dog	Cham-Cham	North Namibia	Namibia		West ssAfrica	subSaharan Africa	Africa
m459		UT	Utd	A017	A017	a1	Stabyhoun			Netherlands			N Cont Europe	Europe
m460		UT	Utd	A017	A017	a1	Stabyhoun			Netherlands			N Cont Europe	Europe
1556_TAR3	KJ139150.1	UT	Utd	A017	A017	a1	Village dog			Nigeria
1427_IB2	KJ139151.1	UT	Utd	A017	A017	a1	Village dog			Nigeria
z66	AF531669	UT	Utd	A017	A017	a1	Aboriginal Sled Dog	Tajmyr	Siberia	Siberia			Siberia	Asia
m315	AF531669	UT	Utd	A017	A017	a1	Laika, East/West Siberian		Siberia	Siberia			Siberia	Asia
z1189	AF531669	UT	Utd	A017	A017	a1		Byrne	KwaZulu-Natal	South Africa	Lower EssAfrica	East ssAfrica	subSaharan Africa	Africa
z1195	AF531669	UT	Utd	A017	A017	a1		Byrne	KwaZulu-Natal	South Africa	Lower EssAfrica	East ssAfrica	subSaharan Africa	Africa
z799	AF531669	UT	Utd	A017	A017	a1			KwaZulu-Natal	South Africa	Lower EssAfrica	East ssAfrica	subSaharan Africa	Africa
TA27	AF531669	UT	Utd	A017	A017	a1			Jen'al	Taiwan			Island East Asia	Asia
TA33	AF531669	UT	Utd	A017	A017	a1			Jen'al	Taiwan			Island East Asia	Asia
z1741	AF531669	UT	Utd	A017	A017	a1				Taiwan			Island East Asia	Asia
z1742	AF531669	UT	Utd	A017	A017	a1				Taiwan			Island East Asia	Asia
z1743	AF531669	UT	Utd	A017	A017	a1				Taiwan			Island East Asia	Asia
z1747	AF531669	UT	Utd	A017	A017	a1				Taiwan			Island East Asia	Asia
z971	AF531669	UT	Utd	A017	A017	a1			Zanzibar	Tanzania	Upper EssAfrica	East ssAfrica	subSaharan Africa	Africa
z987	AF531669	UT	Utd	A017	A017	a1			Zanzibar	Tanzania	Upper EssAfrica	East ssAfrica	subSaharan Africa	Africa
z1636		UT	Utd	A017	A017	a1			Phitsanulok Province	Thailand		North East Thailand	Southeast Asia	Asia
z1653		UT	Utd	A017	A017	a1			Phetchabun Province	Thailand		North East Thailand	Southeast Asia	Asia
z1618		UT	Utd	A017	A017	a1			ChiangMai Province	Thailand		North Thailand	Southeast Asia	Asia
z1654		UT	Utd	A017	A017	a1			KhonKaen Province	Thailand		North East Thailand	Southeast Asia	Asia
z1712		UT	Utd	A017	A017	a1			Kalasin Province	Thailand		North East Thailand	Southeast Asia	Asia
z1713		UT	Utd	A017	A017	a1			MahaSarakham Province	Thailand		North East Thailand	Southeast Asia	Asia
z1043	AF531669	UT	Utd	A017	A017	a1		Cebu Islands	Cebu	the Philippines			Island Southeast Asia	Asia
z1046	AF531669	UT	Utd	A017	A017	a1		Cebu Islands	Cebu	the Philippines			Island Southeast Asia	Asia
z860	AF531669	UT	Utd	A017	A017	a1		Los Banos	Laguna	the Philippines			Island Southeast Asia	Asia
z905	AF531669	UT	Utd	A017	A017	a1		Malaybalay	Bukidnon	the Philippines			Island Southeast Asia	Asia
z908	AF531669	UT	Utd	A017	A017	a1		Malaybalay	Bukidnon	the Philippines			Island Southeast Asia	Asia
Pires30	AF531669	UT	Utd	A017	A017	a1	Tunisian dogs			Tunisia			North Africa	Africa
P1		UT	Utd	A017	A017	a1	Anatolian Pariah			Turkey		Anatolia	Southwest Asia	Asia
54P		UT	Utd	A017	A017	a1		Pessinus		Turkey		Anatolia	Southwest Asia	Asia
Boyko88	AF531669	UT	Utd	A017	A017	a1		Napoli	Uganda mainland	Uganda	Upper EssAfrica	East ssAfrica	subSaharan Africa	Africa
Boyko89	AF531669	UT	Utd	A017	A017	a1		Walchwaba	Uganda mainland	Uganda	Upper EssAfrica	East ssAfrica	subSaharan Africa	Africa
Boyko90	AF531669	UT	Utd	A017	A017	a1		Walchwaba	Uganda mainland	Uganda	Upper EssAfrica	East ssAfrica	subSaharan Africa	Africa
Boyko91	AF531669	UT	Utd	A017	A017	a1		Walchwaba	Uganda mainland	Uganda	Upper EssAfrica	East ssAfrica	subSaharan Africa	Africa
Boyko92	AF531669	UT	Utd	A017	A017	a1		Walchwaba	Uganda mainland	Uganda	Upper EssAfrica	East ssAfrica	subSaharan Africa	Africa
Boyko93	AF531669	UT	Utd	A017	A017	a1		Walchwaba	Uganda mainland	Uganda	Upper EssAfrica	East ssAfrica	subSaharan Africa	Africa
Boyko94	AF531669	UT	Utd	A017	A017	a1		Mooni	Uganda mainland	Uganda	Upper EssAfrica	East ssAfrica	subSaharan Africa	Africa
Boyko95	AF531669	UT	Utd	A017	A017	a1		Mooni	Uganda mainland	Uganda	Upper EssAfrica	East ssAfrica	subSaharan Africa	Africa
Boyko96	AF531669	UT	Utd	A017	A017	a1		Mooni	Uganda mainland	Uganda	Upper EssAfrica	East ssAfrica	subSaharan Africa	Africa
Boyko97	AF531669	UT	Utd	A017	A017	a1		Mooni	Uganda mainland	Uganda	Upper EssAfrica	East ssAfrica	subSaharan Africa	Africa
Boyko98	AF531669	UT	Utd	A017	A017	a1		Busoba	Uganda mainland	Uganda	Upper EssAfrica	East ssAfrica	subSaharan Africa	Africa
Boyko99	AF531669	UT	Utd	A017	A017	a1		Butandiga	Uganda mainland	Uganda	Upper EssAfrica	East ssAfrica	subSaharan Africa	Africa
z513	AF531669	UT	Utd	A017	A017	a1				Vietnam			Southeast Asia	Asia
Z1947	AF531669	UT	Utd	A017	A017	a1	African Dog		West Zambia	Zambia	Upper EssAfrica	East ssAfrica	subSaharan Africa	Africa
Z1949	AF531669	UT	Utd	A017	A017	a1	African Dog		West Zambia	Zambia	Upper EssAfrica	East ssAfrica	subSaharan Africa	Africa
z97		UT	Utd	A017	A017	a1	Boxer						N Cont Europe	Europe
z637		UT	Utd	A017	A017	a1	Dachshound						N Cont Europe	Europe
L2		UT	Utd	A017	A017	a1	Finnish lapphund						Scandinavia	Europe
R2		UT	Utd	A017	A017	a1	Finnish lapphund						Scandinavia	Europe
m647		UT	Utd	A017	A017	a1	German Shepherd						N Cont Europe	Europe
L42		UT	Utd	A017	A017	a1	Icelandic Sheep dog						Scandinavia	Europe
m543		UT	Utd	A017	A017	a1	Mongrel						General Europe	Europe
m547		UT	Utd	A017	A017	a1	Mongrel						General Europe	Europe
z90		UT	Utd	A017	A017	a1	Slovensky Kopov						South Europe	Europe
m332	AF531669	UT	Utd	A017	A017	a1	Greyhound
m332		UT	Utd	A017	A017	a1	Greyhound
NY58	AF531669	UT	Utd	A017	A017	a1	Greyhound
NY58		UT	Utd	A017	A017	a1	Greyhound
m451	AF531669	UT	Utd	A017	A017	a1	Terrier American Stafford
z1086	AF531670	UT	Utd	A018	A018	a1			East Botswana	Botswana	Lower EssAfrica	East ssAfrica	subSaharan Africa	Africa
Obea		UT	Utd	A018	A018	a1	Beagle			Britain			British Isles	Europe
H41		UT	Utd	A018	A018	a1	Border collie			Britain			British Isles	Europe
D7		UT	Utd	A018	A018	a1	Cocker spaniel			Britain			British Isles	Europe
H15		UT	Utd	A018	A018	a1	Setter English			Britain			British Isles	Europe
H16		UT	Utd	A018	A018	a1	Setter English			Britain			British Isles	Europe
L24		UT	Utd	A018	A018	a1	Terrier Irish soft coated wheaten			Britain			British Isles	Europe
AY656747	AY656747	UT	Utd	A018	A018	a1	Welsh springer spaniel			Britain			British Isles	Europe
z154		UT	Utd	A018	A018	a1	Welsh Springer Spaniel			Britain			British Isles	Europe
R95	AF531670	UT	Utd	A018	A018	a1	Chinese crested dog		Hebei	China		N China	East Asia	Asia
9956	AF531670	UT	Utd	A018	A018	a1			Shaanxi xian	China		C China	East Asia	Asia
5792	AF531670	UT	Utd	A018	A018	a1			Shanxi	China		N China	East Asia	Asia
9855	AF531670	UT	Utd	A018	A018	a1			Heilongjiang	China		N China	East Asia	Asia
9858	AF531670	UT	Utd	A018	A018	a1			Heilongjiang	China		N China	East Asia	Asia
9871	AF531670	UT	Utd	A018	A018	a1			Heilongjiang	China		N China	East Asia	Asia
5946	AF531670	UT	Utd	A018	A018	a1			Yunnan	China		S China	East Asia	Asia
10071	AF531670	UT	Utd	A018	A018	a1			Guizhou	China		S China	East Asia	Asia
10094	AF531670	UT	Utd	A018	A018	a1			Guizhou	China		S China	East Asia	Asia
10106	AF531670	UT	Utd	A018	A018	a1			Guizhou	China		S China	East Asia	Asia
10192	AF531670	UT	Utd	A018	A018	a1			Yunnan	China		S China	East Asia	Asia
10205	AF531670	UT	Utd	A018	A018	a1			Yunnan	China		S China	East Asia	Asia
10218	AF531670	UT	Utd	A018	A018	a1			Yunnan	China		S China	East Asia	Asia
5757	AF531670	UT	Utd	A018	A018	a1			Tibet	China		W China	East Asia	Asia
Odal		UT	Utd	A018	A018	a1	Dalmatian			Croatia			South Europe	Europe
Boyko125	AF531670	UT	Utd	A018	A018	a1	Village dog	Animal Friends Shelter	Giza	Egypt			North Africa	Africa
Boyko126	AF531670	UT	Utd	A018	A018	a1	Village dog	Animal Friends Shelter	Giza	Egypt			North Africa	Africa
Boyko127	AF531670	UT	Utd	A018	A018	a1	Village dog	Animal Friends Shelter	Giza	Egypt			North Africa	Africa
Boyko128	AF531670	UT	Utd	A018	A018	a1	Village dog	ACE (Animal Care in Egypt)	Luxor	Egypt			North Africa	Africa
L53		UT	Utd	A018	A018	a1	Beauceron			France			N Cont Europe	Europe
m470		UT	Utd	A018	A018	a1	Briard			France			N Cont Europe	Europe
m442		UT	Utd	A018	A018	a1	French bulldog			France			N Cont Europe	Europe
m436		UT	Utd	A018	A018	a1	Poodle			France			South Europe	Europe
Opoo		UT	Utd	A018	A018	a1	Poodle			France			South Europe	Europe
Y85		UT	Utd	A018	A018	a1	Poodle			France			South Europe	Europe
R69		UT	Utd	A018	A018	a1	Pyrenean Sheep dog			France			South Europe	Europe
m412		UT	Utd	A018	A018	a1	Pyrenean Sheep dog			France			South Europe	Europe
m426		UT	Utd	A018	A018	a1	Hungarian Vizsla			Hungary			South Europe	Europe
z89		UT	Utd	A018	A018	a1	Puli			Hungary			South Europe	Europe
m235	AF531670	UT	Utd	A018	A018	a1			Delhi	India			Indian Subcont	Asia
z363	AF531670	UT	Utd	A018	A018	a1			Nagai District	India			Indian Subcont	Asia
Bali10	AF531670	UT	Utd	A018	A018	a1		Tenganan	Bali	Indonesia			Island Southeast Asia	Asia
Bali3	AF531670	UT	Utd	A018	A018	a1		Tenganan	Bali	Indonesia			Island Southeast Asia	Asia
m3	AF531670	UT	Utd	A018	A018	a1			Sulawesi	Indonesia			Island Southeast Asia	Asia
z218		UT	Utd	A018	A018	a1	Guard dog	Gili	Markazi	Iran	FCbelt	Persian Plateau	Southwest Asia	Asia
z1534		UT	Utd	A018	A018	a1	Mazandarani	Fereydunkenar	Mazandaran	Iran		Persian Plateau	Southwest Asia	Asia
z195		UT	Utd	A018	A018	a1	Sangesari	Bastam	Semnan	Iran		Persian Plateau	Southwest Asia	Asia
z196		UT	Utd	A018	A018	a1	Sangesari	Shahrud	Semnan	Iran		Persian Plateau	Southwest Asia	Asia
con42		UT	Utd	A018	A018	a1	Stray dog		Tehran	Iran		Persian Plateau	Southwest Asia	Asia
con3		UT	Utd	A018	A018	a1	Torkaman		Golestan	Iran		Persian Plateau	Southwest Asia	Asia
m49		UT	Utd	A018	A018	a1				Iran		Persian Plateau	Southwest Asia	Asia
NY94		UT	Utd	A018	A018	a1	Bracco Italiano			Italy			South Europe	Europe
NY95		UT	Utd	A018	A018	a1	Bracco Italiano			Italy			South Europe	Europe
z91		UT	Utd	A018	A018	a1	Bracco Italiano			Italy			South Europe	Europe
Tmal		UT	Utd	A018	A018	a1	Maltese			Italy			South Europe	Europe
R80		UT	Utd	A018	A018	a1	Maremmano Abruzzese			Italy			South Europe	Europe
z101		UT	Utd	A018	A018	a1	Maremmano-abruzzese			Italy			South Europe	Europe
z104		UT	Utd	A018	A018	a1	Segugio Italiano			Italy			South Europe	Europe
Oaki2	AF531670	UT	Utd	A018	A018	a1	Akita			Japan			East Asia	Asia
Ohok1	AF531670	UT	Utd	A018	A018	a1	Hokkaido			Japan			East Asia	Asia
Oiki1	AF531670	UT	Utd	A018	A018	a1	Iki			Japan			East Asia	Asia
Oiki2	AF531670	UT	Utd	A018	A018	a1	Iki			Japan			East Asia	Asia
Okai1	AF531670	UT	Utd	A018	A018	a1	Kai			Japan			East Asia	Asia
z129	AF531670	UT	Utd	A018	A018	a1	Ryukyu			Japan			East Asia	Asia
Oshi12	AF531670	UT	Utd	A018	A018	a1	Shiba			Japan			East Asia	Asia
Oshi13	AF531670	UT	Utd	A018	A018	a1	Shiba			Japan			East Asia	Asia
Oshi14	AF531670	UT	Utd	A018	A018	a1	Shiba			Japan			East Asia	Asia
Oshi15	AF531670	UT	Utd	A018	A018	a1	Shiba			Japan			East Asia	Asia
z125	AF531670	UT	Utd	A018	A018	a1	Shikoku			Japan			East Asia	Asia
jdb48	AF531670	UT	Utd	A018	A018	a1	Jindo			Korea			East Asia	Asia
m489		UT	Utd	A018	A018	a1	Taigan			Kyrgyzstan		Scythia	Southwest Asia	Asia
Boyko137	AF531670	UT	Utd	A018	A018	a1	Village dog	Onhuno	North Namibia	Namibia		West ssAfrica	subSaharan Africa	Africa
Boyko138	AF531670	UT	Utd	A018	A018	a1	Village dog	Onyati	North Namibia	Namibia		West ssAfrica	subSaharan Africa	Africa
Boyko139	AF531670	UT	Utd	A018	A018	a1	Village dog	Onyati	North Namibia	Namibia		West ssAfrica	subSaharan Africa	Africa
Boyko140	AF531670	UT	Utd	A018	A018	a1	Village dog	Onyati	North Namibia	Namibia		West ssAfrica	subSaharan Africa	Africa
Boyko141	AF531670	UT	Utd	A018	A018	a1	Village dog	Otavi	Central Namibia	Namibia		West ssAfrica	subSaharan Africa	Africa
m229	AF531670	UT	Utd	A018	A018	a1				Nepal			East Asia	Asia
1546_TAR2	KJ139040.1	UT	Utd	A018	A018	a1	Village dog			Nigeria
1746_ON4	KJ139041.1	UT	Utd	A018	A018	a1	Village dog			Nigeria
1548_TAR2	KJ139042.1	UT	Utd	A018	A018	a1	Village dog			Nigeria
1663_TAR2	KJ139043.1	UT	Utd	A018	A018	a1	Village dog			Nigeria
1558_TAR3	KJ139044.1	UT	Utd	A018	A018	a1	Village dog			Nigeria
1742_ON3	KJ139045.1	UT	Utd	A018	A018	a1	Village dog			Nigeria
H21	AF531670	UT	Utd	A018	A018	a1	Samoyed		Siberia	Siberia			Siberia	Asia
m447	AF531670	UT	Utd	A018	A018	a1	Samoyed		Siberia	Siberia			Siberia	Asia
p75	AF531670	UT	Utd	A018	A018	a1	Nguni			South Africa	Lower EssAfrica	East ssAfrica	subSaharan Africa	Africa
z795	AF531670	UT	Utd	A018	A018	a1		Valley of the 1000 hills	KwaZulu-Natal	South Africa	Lower EssAfrica	East ssAfrica	subSaharan Africa	Africa
z950	AF531670	UT	Utd	A018	A018	a1			Eastern Cape	South Africa	Lower EssAfrica	East ssAfrica	subSaharan Africa	Africa
z956	AF531670	UT	Utd	A018	A018	a1			Eastern Cape	South Africa	Lower EssAfrica	East ssAfrica	subSaharan Africa	Africa
TA112	AF531670	UT	Utd	A018	A018	a1			Mawlin	Taiwan			Island East Asia	Asia
TA16	AF531670	UT	Utd	A018	A018	a1			Wufeng	Taiwan			Island East Asia	Asia
TA161	AF531670	UT	Utd	A018	A018	a1			Mawlin	Taiwan			Island East Asia	Asia
TA177	AF531670	UT	Utd	A018	A018	a1			Mutai	Taiwan			Island East Asia	Asia
TA20	AF531670	UT	Utd	A018	A018	a1			Wufeng	Taiwan			Island East Asia	Asia
TA47	AF531670	UT	Utd	A018	A018	a1			Shiowlin	Taiwan			Island East Asia	Asia
P65	AF531670	UT	Utd	A018	A018	a1	Thai Ridgeback			Thailand			Southeast Asia	Asia
m257	AF531670	UT	Utd	A018	A018	a1		Bangkok	Bangkok	Thailand		South Thailand	Southeast Asia	Asia
m260	AF531670	UT	Utd	A018	A018	a1		Bangkok	Bangkok	Thailand		South Thailand	Southeast Asia	Asia
m261	AF531670	UT	Utd	A018	A018	a1		Bangkok	Bangkok	Thailand		South Thailand	Southeast Asia	Asia
m285	AF531670	UT	Utd	A018	A018	a1		Ko Chang	Trat province	Thailand		Southwest Thailand	Southeast Asia	Asia
z1634		UT	Utd	A018	A018	a1			Phitsanulok Province	Thailand		North East Thailand	Southeast Asia	Asia
z1645		UT	Utd	A018	A018	a1			Phetchabun Province	Thailand		North East Thailand	Southeast Asia	Asia
z1506		UT	Utd	A018	A018	a1		MHS27-32	MaeHongSon Province	Thailand		North West Thailand	Southeast Asia	Asia
z1659		UT	Utd	A018	A018	a1			NongKhai Province	Thailand		North East Thailand	Southeast Asia	Asia
z1692		UT	Utd	A018	A018	a1			SakonNakhon Province	Thailand		North East Thailand	Southeast Asia	Asia
z1334	AF531670	UT	Utd	A018	A018	a1		Phuket	Chalong	Thailand		Southwest Thailand	Southeast Asia	Asia
z1568	AF531670	UT	Utd	A018	A018	a1			Trad province	Thailand		East Thailand	Southeast Asia	Asia
z1045	AF531670	UT	Utd	A018	A018	a1		Cebu Islands	Cebu	the Philippines			Island Southeast Asia	Asia
z1048	AF531670	UT	Utd	A018	A018	a1		Cebu Islands	Cebu	the Philippines			Island Southeast Asia	Asia
z907	AF531670	UT	Utd	A018	A018	a1		Malaybalay	Bukidnon	the Philippines			Island Southeast Asia	Asia
Pires33	AF531670	UT	Utd	A018	A018	a1	Tunisian dogs			Tunisia			North Africa	Africa
m112		UT	Utd	A018	A018	a1	Akbash			Turkey		Anatolia	Southwest Asia	Asia
25Ka		UT	Utd	A018	A018	a1	Kars	Kars		Turkey	FCbelt	Anatolia	Southwest Asia	Asia
26Ka		UT	Utd	A018	A018	a1	Kars	Kars		Turkey	FCbelt	Anatolia	Southwest Asia	Asia
31Ka		UT	Utd	A018	A018	a1	Kars	Kars		Turkey	FCbelt	Anatolia	Southwest Asia	Asia
20C		UT	Utd	A018	A018	a1		Çatalhöyük		Turkey	FCbelt	Anatolia	Southwest Asia	Asia
22C		UT	Utd	A018	A018	a1		Çatalhöyük		Turkey	FCbelt	Anatolia	Southwest Asia	Asia
31C		UT	Utd	A018	A018	a1		Çatalhöyük		Turkey	FCbelt	Anatolia	Southwest Asia	Asia
48P		UT	Utd	A018	A018	a1		Pessinus		Turkey		Anatolia	Southwest Asia	Asia
61K		UT	Utd	A018	A018	a1		Kars		Turkey	FCbelt	Anatolia	Southwest Asia	Asia
63K		UT	Utd	A018	A018	a1		Kars		Turkey	FCbelt	Anatolia	Southwest Asia	Asia
Boyko129	AF531670	UT	Utd	A018	A018	a1		Napoli	Uganda mainland	Uganda	Upper EssAfrica	East ssAfrica	subSaharan Africa	Africa
Boyko130	AF531670	UT	Utd	A018	A018	a1		Busoba	Uganda mainland	Uganda	Upper EssAfrica	East ssAfrica	subSaharan Africa	Africa
Boyko131	AF531670	UT	Utd	A018	A018	a1		Bunanimi	Uganda mainland	Uganda	Upper EssAfrica	East ssAfrica	subSaharan Africa	Africa
Boyko132	AF531670	UT	Utd	A018	A018	a1		Nugiso	Uganda mainland	Uganda	Upper EssAfrica	East ssAfrica	subSaharan Africa	Africa
Boyko133	AF531670	UT	Utd	A018	A018	a1		Butandiga	Uganda mainland	Uganda	Upper EssAfrica	East ssAfrica	subSaharan Africa	Africa
Boyko134	AF531670	UT	Utd	A018	A018	a1		Kongoidi	Uganda mainland	Uganda	Upper EssAfrica	East ssAfrica	subSaharan Africa	Africa
Boyko135	AF531670	UT	Utd	A018	A018	a1		Komosingo	Uganda mainland	Uganda	Upper EssAfrica	East ssAfrica	subSaharan Africa	Africa
Boyko136	AF531670	UT	Utd	A018	A018	a1		Zingoola (Koome Island)	Uganda isles	Uganda	Upper EssAfrica	East ssAfrica	subSaharan Africa	Africa
m380	AF531670	UT	Utd	A018	A018	a1		Hoi An	Quang Nam province	Vietnam			Southeast Asia	Asia
m531		UT	Utd	A018	A018	a1	Caucasian Shepherd					Persian Plateau	Southwest Asia	Asia
z293		UT	Utd	A018	A018	a1	Braque Francais type Pyreneen						South Europe	Europe
m417	AF531670	UT	Utd	A018	A018	a1	Dogo Argentino
5748	AF531671	UT	Utd	A019	A019	a1			Sichuan	China		C China	East Asia	Asia
5749	AF531671	UT	Utd	A019	A019	a1			Sichuan	China		C China	East Asia	Asia
5804	AF531671	UT	Utd	A019	A019	a1			Sichuan	China		C China	East Asia	Asia
9927	AF531671	UT	Utd	A019	A019	a1			Shaanxi xian	China		C China	East Asia	Asia
9937	AF531671	UT	Utd	A019	A019	a1			Shaanxi xian	China		C China	East Asia	Asia
9944	AF531671	UT	Utd	A019	A019	a1			Shaanxi xian	China		C China	East Asia	Asia
9955	AF531671	UT	Utd	A019	A019	a1			Shaanxi xian	China		C China	East Asia	Asia
9965	AF531671	UT	Utd	A019	A019	a1			Shaanxi xian	China		C China	East Asia	Asia
9972	AF531671	UT	Utd	A019	A019	a1			Shaanxi xian	China		C China	East Asia	Asia
9974	AF531671	UT	Utd	A019	A019	a1			Shaanxi xian	China		C China	East Asia	Asia
9980	AF531671	UT	Utd	A019	A019	a1			Shaanxi xian	China		C China	East Asia	Asia
9982	AF531671	UT	Utd	A019	A019	a1			Shaanxi xian	China		C China	East Asia	Asia
9983	AF531671	UT	Utd	A019	A019	a1			Shaanxi xian	China		C China	East Asia	Asia
9991	AF531671	UT	Utd	A019	A019	a1			Shaanxi xian	China		C China	East Asia	Asia
5801	AF531671	UT	Utd	A019	A019	a1			Shanxi	China		N China	East Asia	Asia
5807	AF531671	UT	Utd	A019	A019	a1			Liaoning	China		N China	East Asia	Asia
9828	AF531671	UT	Utd	A019	A019	a1			Heilongjiang	China		N China	East Asia	Asia
9843	AF531671	UT	Utd	A019	A019	a1			Heilongjiang	China		N China	East Asia	Asia
9857	AF531671	UT	Utd	A019	A019	a1			Heilongjiang	China		N China	East Asia	Asia
9867	AF531671	UT	Utd	A019	A019	a1			Heilongjiang	China		N China	East Asia	Asia
9876	AF531671	UT	Utd	A019	A019	a1			Heilongjiang	China		N China	East Asia	Asia
9878	AF531671	UT	Utd	A019	A019	a1			Heilongjiang	China		N China	East Asia	Asia
9879	AF531671	UT	Utd	A019	A019	a1			Heilongjiang	China		N China	East Asia	Asia
9882	AF531671	UT	Utd	A019	A019	a1			Heilongjiang	China		N China	East Asia	Asia
10063	AF531671	UT	Utd	A019	A019	a1			Guizhou	China		S China	East Asia	Asia
10148	AF531671	UT	Utd	A019	A019	a1			Guizhou	China		S China	East Asia	Asia
10183	AF531671	UT	Utd	A019	A019	a1			Yunnan	China		S China	East Asia	Asia
10199	AF531671	UT	Utd	A019	A019	a1			Yunnan	China		S China	East Asia	Asia
Boyko144	AF531671	UT	Utd	A019	A019	a1	Village dog	Animal Friends Shelter	Giza	Egypt			North Africa	Africa
Boyko145	AF531671	UT	Utd	A019	A019	a1	Village dog	Animal Friends Shelter	Giza	Egypt			North Africa	Africa
H9		UT	Utd	A019	A019	a1	German shepherd			Germany			N Cont Europe	Europe
H96		UT	Utd	A019	A019	a1	German shepherd			Germany			N Cont Europe	Europe
H97		UT	Utd	A019	A019	a1	German shepherd			Germany			N Cont Europe	Europe
NY68		UT	Utd	A019	A019	a1	German shepherd			Germany			N Cont Europe	Europe
NY71		UT	Utd	A019	A019	a1	German shepherd			Germany			N Cont Europe	Europe
NY90		UT	Utd	A019	A019	a1	German shepherd			Germany			N Cont Europe	Europe
R46		UT	Utd	A019	A019	a1	German shepherd			Germany			N Cont Europe	Europe
R89		UT	Utd	A019	A019	a1	German shepherd			Germany			N Cont Europe	Europe
Tger.a		UT	Utd	A019	A019	a1	German shepherd			Germany			N Cont Europe	Europe
Tger.b		UT	Utd	A019	A019	a1	German shepherd			Germany			N Cont Europe	Europe
z198		UT	Utd	A019	A019	a1	Guard dog	Toroq	Xorasan	Iran		Persian Plateau	Southwest Asia	Asia
z199		UT	Utd	A019	A019	a1	Guard dog	Ashxane	Xorasan	Iran		Persian Plateau	Southwest Asia	Asia
z203		UT	Utd	A019	A019	a1	Guard dog	Borazjan	Bushehr	Iran	FC	Persian Plateau	Southwest Asia	Asia
z205		UT	Utd	A019	A019	a1	Guard dog	Jahrom	Fars	Iran	FCbelt	Persian Plateau	Southwest Asia	Asia
Con14		UT	Utd	A019	A019	a1	Kordi		Ilam	Iran	FC	Persian Plateau	Southwest Asia	Asia
con84		UT	Utd	A019	A019	a1	Kordi		Kordestan	Iran	FC	Persian Plateau	Southwest Asia	Asia
Con33		UT	Utd	A019	A019	a1	Sangesari		Semnan	Iran		Persian Plateau	Southwest Asia	Asia
con35		UT	Utd	A019	A019	a1	Sangesari		Semnan	Iran		Persian Plateau	Southwest Asia	Asia
con87		UT	Utd	A019	A019	a1	Sarabi		Azarbayjan	Iran	FCbelt	Persian Plateau	Southwest Asia	Asia
z1538		UT	Utd	A019	A019	a1	Sarabi	Ardabil	Ardabil	Iran	FCbelt	Persian Plateau	Southwest Asia	Asia
con81		UT	Utd	A019	A019	a1	Sheep dog		Markazi	Iran	FCbelt	Persian Plateau	Southwest Asia	Asia
Con43		UT	Utd	A019	A019	a1	Stray dog		Tehran	Iran		Persian Plateau	Southwest Asia	Asia
Con46		UT	Utd	A019	A019	a1	Stray dog		Tehran	Iran		Persian Plateau	Southwest Asia	Asia
Con51		UT	Utd	A019	A019	a1	Stray dog		Tehran	Iran		Persian Plateau	Southwest Asia	Asia
Con53		UT	Utd	A019	A019	a1	Stray dog		Tehran	Iran		Persian Plateau	Southwest Asia	Asia
con57		UT	Utd	A019	A019	a1	Stray dog		Tehran	Iran		Persian Plateau	Southwest Asia	Asia
con58		UT	Utd	A019	A019	a1	Stray dog		Tehran	Iran		Persian Plateau	Southwest Asia	Asia
con7		UT	Utd	A019	A019	a1	Torkaman		Golestan	Iran		Persian Plateau	Southwest Asia	Asia
m47		UT	Utd	A019	A019	a1				Iran		Persian Plateau	Southwest Asia	Asia
m51		UT	Utd	A019	A019	a1				Iran		Persian Plateau	Southwest Asia	Asia
m52		UT	Utd	A019	A019	a1				Iran		Persian Plateau	Southwest Asia	Asia
m55		UT	Utd	A019	A019	a1				Iran		Persian Plateau	Southwest Asia	Asia
m651		UT	Utd	A019	A019	a1	Canaan			Israel	FC	Levant	Southwest Asia	Asia
m663		UT	Utd	A019	A019	a1	Canaan			Israel	FC	Levant	Southwest Asia	Asia
m79		UT	Utd	A019	A019	a1	Canaan			Israel	FC	Levant	Southwest Asia	Asia
z100		UT	Utd	A019	A019	a1	Lagotto			Italy			South Europe	Europe
m608		UT	Utd	A019	A019	a1	Lagotto Romagnolo			Italy			South Europe	Europe
z110	AF531671	UT	Utd	A019	A019	a1	Hokkaido			Japan			East Asia	Asia
z120	AF531671	UT	Utd	A019	A019	a1	Kai			Japan			East Asia	Asia
Oryu1	AF531671	UT	Utd	A019	A019	a1	Ryukyu			Japan			East Asia	Asia
Oryu2	AF531671	UT	Utd	A019	A019	a1	Ryukyu			Japan			East Asia	Asia
Oryu3	AF531671	UT	Utd	A019	A019	a1	Ryukyu			Japan			East Asia	Asia
Oryu4	AF531671	UT	Utd	A019	A019	a1	Ryukyu			Japan			East Asia	Asia
ps103	AF531671	UT	Utd	A019	A019	a1	Pungsan			Korea			East Asia	Asia
ps104	AF531671	UT	Utd	A019	A019	a1	Pungsan			Korea			East Asia	Asia
ps108	AF531671	UT	Utd	A019	A019	a1	Pungsan			Korea			East Asia	Asia
ps34	AF531671	UT	Utd	A019	A019	a1	Pungsan			Korea			East Asia	Asia
AY656755	AF531671	UT	Utd	A019	A019	a1	Sapsaree			Korea			East Asia	Asia
NC002008	AF531671	UT	Utd	A019	A019	a1	Sapsaree			Korea			East Asia	Asia
5045_KEN	KU159549.1	UT	Utd	A019	A019	a1	Village dog			Lamu/Kenya
Z2104	AF531671	UT	Utd	A019	A019	a1	South African dog	Ponta Ravora/Vilankulos	South Mozambique	Mozambique	Lower EssAfrica	East ssAfrica	subSaharan Africa	Africa
Z2105	AF531671	UT	Utd	A019	A019	a1	South African dog	Ponta Ravora/Vilankulos	South Mozambique	Mozambique	Lower EssAfrica	East ssAfrica	subSaharan Africa	Africa
Boyko152	AF531671	UT	Utd	A019	A019	a1	Village dog	Olund	North Namibia	Namibia		West ssAfrica	subSaharan Africa	Africa
Boyko153	AF531671	UT	Utd	A019	A019	a1	Village dog	Omaarara	North Namibia	Namibia		West ssAfrica	subSaharan Africa	Africa
Boyko154	AF531671	UT	Utd	A019	A019	a1	Village dog	Omaarara	North Namibia	Namibia		West ssAfrica	subSaharan Africa	Africa
Boyko155	AF531671	UT	Utd	A019	A019	a1	Village dog	Omaarara	North Namibia	Namibia		West ssAfrica	subSaharan Africa	Africa
Boyko156	AF531671	UT	Utd	A019	A019	a1	Village dog	Endola	North Namibia	Namibia		West ssAfrica	subSaharan Africa	Africa
H77		UT	Utd	A019	A019	a1	Keeshond			Netherlands			N Cont Europe	Europe
L48		UT	Utd	A019	A019	a1	Keeshond			Netherlands			N Cont Europe	Europe
1551_TAR3	KJ139046.1	UT	Utd	A019	A019	a1	Village dog			Nigeria
m440		UT	Utd	A019	A019	a1	Portuguese water dog			Portugal			South Europe	Europe
z84		UT	Utd	A019	A019	a1	Portuguese water dog			Portugal			South Europe	Europe
P74	AF531671	UT	Utd	A019	A019	a1	Nguni			South Africa	Lower EssAfrica	East ssAfrica	subSaharan Africa	Africa
Z2093	AF531671	UT	Utd	A019	A019	a1	South African dog		Sekhukhune/Limpopo Province	South Africa	Lower EssAfrica	East ssAfrica	subSaharan Africa	Africa
Z2094	AF531671	UT	Utd	A019	A019	a1	South African dog		Sekhukhune/Limpopo Province	South Africa	Lower EssAfrica	East ssAfrica	subSaharan Africa	Africa
Z2097	AF531671	UT	Utd	A019	A019	a1	South African dog		Sekhukhune/Limpopo Province	South Africa	Lower EssAfrica	East ssAfrica	subSaharan Africa	Africa
z1035	AF531671	UT	Utd	A019	A019	a1			KwaZulu-Natal	South Africa	Lower EssAfrica	East ssAfrica	subSaharan Africa	Africa
z1183	AF531671	UT	Utd	A019	A019	a1		Byrne	KwaZulu-Natal	South Africa	Lower EssAfrica	East ssAfrica	subSaharan Africa	Africa
z1185	AF531671	UT	Utd	A019	A019	a1		Byrne	KwaZulu-Natal	South Africa	Lower EssAfrica	East ssAfrica	subSaharan Africa	Africa
z1188	AF531671	UT	Utd	A019	A019	a1		Byrne	KwaZulu-Natal	South Africa	Lower EssAfrica	East ssAfrica	subSaharan Africa	Africa
z1192	AF531671	UT	Utd	A019	A019	a1		Byrne	KwaZulu-Natal	South Africa	Lower EssAfrica	East ssAfrica	subSaharan Africa	Africa
z1193	AF531671	UT	Utd	A019	A019	a1		Byrne	KwaZulu-Natal	South Africa	Lower EssAfrica	East ssAfrica	subSaharan Africa	Africa
z1196	AF531671	UT	Utd	A019	A019	a1		Byrne	KwaZulu-Natal	South Africa	Lower EssAfrica	East ssAfrica	subSaharan Africa	Africa
z1197	AF531671	UT	Utd	A019	A019	a1		Byrne	KwaZulu-Natal	South Africa	Lower EssAfrica	East ssAfrica	subSaharan Africa	Africa
z1596	AF531671	UT	Utd	A019	A019	a1		Maputa land (Kosi bay)	KwaZulu-Natal	South Africa	Lower EssAfrica	East ssAfrica	subSaharan Africa	Africa
z802	AF531671	UT	Utd	A019	A019	a1		Valley of the 1000 hills	KwaZulu-Natal	South Africa	Lower EssAfrica	East ssAfrica	subSaharan Africa	Africa
TA157	AF531671	UT	Utd	A019	A019	a1			Mawlin	Taiwan			Island East Asia	Asia
TA159	AF531671	UT	Utd	A019	A019	a1			Mawlin	Taiwan			Island East Asia	Asia
TA162	AF531671	UT	Utd	A019	A019	a1			Mawlin	Taiwan			Island East Asia	Asia
TA3	AF531671	UT	Utd	A019	A019	a1			Wufeng	Taiwan			Island East Asia	Asia
TA37	AF531671	UT	Utd	A019	A019	a1			Jen'al	Taiwan			Island East Asia	Asia
TA41	AF531671	UT	Utd	A019	A019	a1			Jen'al	Taiwan			Island East Asia	Asia
z1749	AF531671	UT	Utd	A019	A019	a1				Taiwan			Island East Asia	Asia
m39		UT	Utd	A019	A019	a1				Tajikistan		Scythia	Southwest Asia	Asia
m271	AF531671	UT	Utd	A019	A019	a1		Ko Chang	Trat province	Thailand		Southwest Thailand	Southeast Asia	Asia
z1678		UT	Utd	A019	A019	a1			UdonThani Province	Thailand		North East Thailand	Southeast Asia	Asia
z1717		UT	Utd	A019	A019	a1			NakhonRatchasima Province	Thailand		North East Thailand	Southeast Asia	Asia
z858	AF531671	UT	Utd	A019	A019	a1		Los Banos	Laguna	the Philippines			Island Southeast Asia	Asia
Boyko146	AF531671	UT	Utd	A019	A019	a1		Navigyo	Uganda mainland	Uganda	Upper EssAfrica	East ssAfrica	subSaharan Africa	Africa
Boyko147	AF531671	UT	Utd	A019	A019	a1		Navigyo	Uganda mainland	Uganda	Upper EssAfrica	East ssAfrica	subSaharan Africa	Africa
Boyko148	AF531671	UT	Utd	A019	A019	a1		Navigyo	Uganda mainland	Uganda	Upper EssAfrica	East ssAfrica	subSaharan Africa	Africa
Boyko149	AF531671	UT	Utd	A019	A019	a1		Tabaliro (Nsadzi Island)	Uganda isles	Uganda	Upper EssAfrica	East ssAfrica	subSaharan Africa	Africa
Boyko150	AF531671	UT	Utd	A019	A019	a1		Tabaliro (Nsadzi Island)	Uganda isles	Uganda	Upper EssAfrica	East ssAfrica	subSaharan Africa	Africa
Boyko151	AF531671	UT	Utd	A019	A019	a1		Tabaliro (Nsadzi Island)	Uganda isles	Uganda	Upper EssAfrica	East ssAfrica	subSaharan Africa	Africa
z508	AF531671	UT	Utd	A019	A019	a1			Phuquoc	Vietnam			Southeast Asia	Asia
Con1		UT	Utd	A019	A019	a1	Doberman hybrid						N Cont Europe	Europe
m571		UT	Utd	A019	A019	a1	German shepherd						N Cont Europe	Europe
m541		UT	Utd	A019	A019	a1	Mongrel						General Europe	Europe
Con1	AF531671	UT	Utd	A019	A019	a1	Doberman hybrid
L21		UT	Utd	A020	A020	a1	Tervuerense			Belgium			N Cont Europe	Europe
Opoi		UT	Utd	A020	A020	a1	Pointer			Britain			British Isles	Europe
m448		UT	Utd	A020	A020	a1	Terrier Scottish			Britain			British Isles	Europe
9947	AF531672	UT	Utd	A020	A020	a1			Shaanxi xian	China		C China	East Asia	Asia
9850	AF531672	UT	Utd	A020	A020	a1			Heilongjiang	China		N China	East Asia	Asia
NY87		UT	Utd	A020	A020	a1	Dachshound			Germany			N Cont Europe	Europe
NY89		UT	Utd	A020	A020	a1	Dachshound			Germany			N Cont Europe	Europe
H33		UT	Utd	A020	A020	a1	Dachshound, wirehaired			Germany			N Cont Europe	Europe
H66		UT	Utd	A020	A020	a1	Dachshound, wirehaired			Germany			N Cont Europe	Europe
m204	AF531672	UT	Utd	A020	A020	a1			Tamil Nadu	India			Indian Subcont	Asia
m223	AF531672	UT	Utd	A020	A020	a1			Tamil Nadu	India			Indian Subcont	Asia
Bali23	AF531672	UT	Utd	A020	A020	a1		Lembongan island	Bali	Indonesia			Island Southeast Asia	Asia
Bali26	AF531672	UT	Utd	A020	A020	a1		Lembongan island	Bali	Indonesia			Island Southeast Asia	Asia
Bali43	AF531672	UT	Utd	A020	A020	a1			Bali	Indonesia			Island Southeast Asia	Asia
m75		UT	Utd	A020	A020	a1	Canaan			Israel	FC	Levant	Southwest Asia	Asia
m80		UT	Utd	A020	A020	a1	Canaan			Israel	FC	Levant	Southwest Asia	Asia
5037_KEN	KU159543.1	UT	Utd	A020	A020	a1	Village dog			Lamu/Kenya
5061_KEN	KU159565.1	UT	Utd	A020	A020	a1	Village dog			Lamu/Kenya
Boyko159	AF531672	UT	Utd	A020	A020	a1	Village dog	Oshikango	North Namibia	Namibia		West ssAfrica	subSaharan Africa	Africa
Boyko160	AF531672	UT	Utd	A020	A020	a1	Village dog	Oshikango	North Namibia	Namibia		West ssAfrica	subSaharan Africa	Africa
Boyko161	AF531672	UT	Utd	A020	A020	a1	Village dog	Oshikango	North Namibia	Namibia		West ssAfrica	subSaharan Africa	Africa
Boyko162	AF531672	UT	Utd	A020	A020	a1	Village dog	Ondandwa	North Namibia	Namibia		West ssAfrica	subSaharan Africa	Africa
Boyko163	AF531672	UT	Utd	A020	A020	a1	Village dog	Okanbjengedhi	North Namibia	Namibia		West ssAfrica	subSaharan Africa	Africa
m415		UT	Utd	A020	A020	a1	Chart Polski			Poland			N Cont Europe	Europe
m416		UT	Utd	A020	A020	a1	Chart Polski			Poland			N Cont Europe	Europe
m557		UT	Utd	A020	A020	a1	Polish lowland Sheep dog			Poland			N Cont Europe	Europe
z26	AF531672	UT	Utd	A020	A020	a1	Africanis	Lower Thukela river (Tamboti)	KwaZulu-Natal	South Africa	Lower EssAfrica	East ssAfrica	subSaharan Africa	Africa
z1026	AF531672	UT	Utd	A020	A020	a1			KwaZulu-Natal	South Africa	Lower EssAfrica	East ssAfrica	subSaharan Africa	Africa
z76	AF531672	UT	Utd	A020	A020	a1			Lesotho	South Africa	Lower EssAfrica	East ssAfrica	subSaharan Africa	Africa
z803	AF531672	UT	Utd	A020	A020	a1		Valley of the 1000 hills	KwaZulu-Natal	South Africa	Lower EssAfrica	East ssAfrica	subSaharan Africa	Africa
z1008		UT	Utd	A020	A020	a1	Ibizan Hound			Spain			South Europe	Europe
z1010		UT	Utd	A020	A020	a1	Ibizan Hound			Spain			South Europe	Europe
m582		UT	Utd	A020	A020	a1	Podenco Ibicenco			Spain			South Europe	Europe
R32		UT	Utd	A020	A020	a1	Podenco ibicenco			Spain			South Europe	Europe
TA36	AF531672	UT	Utd	A020	A020	a1			Jen'al	Taiwan			Island East Asia	Asia
Pires31	AF531672	UT	Utd	A020	A020	a1	Tunisian dogs			Tunisia			North Africa	Africa
m108		UT	Utd	A020	A020	a1	Akbash			Turkey		Anatolia	Southwest Asia	Asia
m554		UT	Utd	A020	A020	a1	Anatolian Shepherd			Turkey		Anatolia	Southwest Asia	Asia
22Ka		UT	Utd	A020	A020	a1	Kars			Turkey		Anatolia	Southwest Asia	Asia
23Ka		UT	Utd	A020	A020	a1	Kars			Turkey		Anatolia	Southwest Asia	Asia
38V		UT	Utd	A020	A020	a1	Kars			Turkey		Anatolia	Southwest Asia	Asia
18C		UT	Utd	A020	A020	a1		Çatalhöyük		Turkey	FCbelt	Anatolia	Southwest Asia	Asia
34C		UT	Utd	A020	A020	a1		Çatalhöyük		Turkey	FCbelt	Anatolia	Southwest Asia	Asia
60K		UT	Utd	A020	A020	a1				Turkey		Anatolia	Southwest Asia	Asia
Boyko157	AF531672	UT	Utd	A020	A020	a1		Namabasa	Uganda mainland	Uganda	Upper EssAfrica	East ssAfrica	subSaharan Africa	Africa
Boyko158	AF531672	UT	Utd	A020	A020	a1		Komosingo	Uganda mainland	Uganda	Upper EssAfrica	East ssAfrica	subSaharan Africa	Africa
m373	AF531672	UT	Utd	A020	A020	a1		Hoi An	Quang Nam province	Vietnam			Southeast Asia	Asia
z54		UT	Utd	A020	A020	a1	Canaan				FC	Levant	Southwest Asia	Asia
z55		UT	Utd	A020	A020	a1	Canaan				FC	Levant	Southwest Asia	Asia
z109		UT	Utd	A020	A020	a1	Bouvier						N Cont Europe	Europe
z230		UT	Utd	A020	A020	a1	Chart Polski						N Cont Europe	Europe
z292		UT	Utd	A020	A020	a1	Chart Polski						N Cont Europe	Europe
z40		UT	Utd	A020	A020	a1	Dachshound						N Cont Europe	Europe
L56		UT	Utd	A020	A020	a1	Maltesian pharaohound						South Europe	Europe
z141		UT	Utd	A020	A020	a1	Pinscher miniature						N Cont Europe	Europe
z624		UT	Utd	A020	A020	a1	Polski owcarek nizinny						N Cont Europe	Europe
z633		UT	Utd	A020	A020	a1	Polski owcarek nizinny						N Cont Europe	Europe
m492		UT	Utd	A020	A020	a1	Polski Owczarek						N Cont Europe	Europe
m698		UT	Utd	A020	A020	a1	Vorsteh, Deutsch langhaar						N Cont Europe	Europe
m53			Utd	A021	A021	a1				Iran		Persian Plateau	Southwest Asia	Asia
R37		UT	Utd	A022	A022	a1	Irish wolfhound			Britain			British Isles	Europe
R36		UT	Utd	A022	A022	a1	Scottish deerhound			Britain			British Isles	Europe
TengS		UT	Utd	A022	A022	a1	Setter English			Britain			British Isles	Europe
AY656741	AY656741	UT	Utd	A022	A022	a1	Setter Irish			Britain			British Isles	Europe
m30	AF531674	UT	Utd	A022	A022	a1	Tibetan Terrier		Tibet	China		W China	East Asia	Asia
9826	AF531674	UT	Utd	A022	A022	a1			Heilongjiang	China		N China	East Asia	Asia
9827	AF531674	UT	Utd	A022	A022	a1			Heilongjiang	China		N China	East Asia	Asia
9840	AF531674	UT	Utd	A022	A022	a1			Heilongjiang	China		N China	East Asia	Asia
9859	AF531674	UT	Utd	A022	A022	a1			Heilongjiang	China		N China	East Asia	Asia
5922	AF531674	UT	Utd	A022	A022	a1			Jiangxi	China		S China	East Asia	Asia
10087	AF531674	UT	Utd	A022	A022	a1			Guizhou	China		S China	East Asia	Asia
HN04	AF531674	UT	Utd	A022	A022	a1			Hunan	China		S China	East Asia	Asia
Boyko164	AF531674	UT	Utd	A022	A022	a1	Village dog	Animal Friends Shelter	Giza	Egypt			North Africa	Africa
Boyko165	AF531674	UT	Utd	A022	A022	a1	Village dog	Animal Friends Shelter	Giza	Egypt			North Africa	Africa
Boyko166	AF531674	UT	Utd	A022	A022	a1	Village dog	Gouahera	Luxor	Egypt			North Africa	Africa
m529	AF531674	UT	Utd	A022	A022	a1				Egypt			North Africa	Africa
H47		UT	Utd	A022	A022	a1	Boxer			Germany			N Cont Europe	Europe
Con31		UT	Utd	A022	A022	a1	Sheep dog		Tehran	Iran	FCbelt	Persian Plateau	Southwest Asia	Asia
m514		UT	Utd	A022	A022	a1	Sheep dog			Iran		Persian Plateau	Southwest Asia	Asia
z209		UT	Utd	A022	A022	a1	Sheep dog	Joveyn	Xorasan	Iran		Persian Plateau	Southwest Asia	Asia
m493		UT	Utd	A022	A022	a1	Bergamasco			Italy			South Europe	Europe
m494		UT	Utd	A022	A022	a1	Bergamasco			Italy			South Europe	Europe
z99		UT	Utd	A022	A022	a1	Cane Corso			Italy			South Europe	Europe
z7		UT	Utd	A022	A022	a1	Maremmano-abruzzese			Italy			South Europe	Europe
z102		UT	Utd	A022	A022	a1	Mastino Napoletano			Italy			South Europe	Europe
jd10	AF531674	UT	Utd	A022	A022	a1	Jindo			Korea			East Asia	Asia
jd11	AF531674	UT	Utd	A022	A022	a1	Jindo			Korea			East Asia	Asia
jd34	AF531674	UT	Utd	A022	A022	a1	Jindo			Korea			East Asia	Asia
Pires15	AF531674	UT	Utd	A022	A022	a1	Aidi			Morocco			North Africa	Africa
Pires16	AF531674	UT	Utd	A022	A022	a1	Aidi			Morocco			North Africa	Africa
Pires42	AF531674	UT	Utd	A022	A022	a1	Sloughi			Morocco			North Africa	Africa
1803_MIN2	KJ139300.1	UT	Utd	A022	A022	a1	Village dog			Nigeria
1688_CAL2	KJ139301.1	UT	Utd	A022	A022	a1	Village dog			Nigeria
1692_CAL2	KJ139302.1	UT	Utd	A022	A022	a1	Village dog			Nigeria
1400_IB1	KJ139303.1	UT	Utd	A022	A022	a1	Village dog			Nigeria
1682_CAL3	KJ139304.1	UT	Utd	A022	A022	a1	Village dog			Nigeria
1714_CAL2	KJ139305.1	UT	Utd	A022	A022	a1	Village dog			Nigeria
m802		UT	Utd	A022	A022	a1	Steppe sighthound			Russia			N Cont Europe	Europe
P69	AF531674	UT	Utd	A022	A022	a1	Nguni			South Africa	Lower EssAfrica	East ssAfrica	subSaharan Africa	Africa
P72	AF531674	UT	Utd	A022	A022	a1	Nguni			South Africa	Lower EssAfrica	East ssAfrica	subSaharan Africa	Africa
P31	AF531674	UT	Utd	A022	A022	a1	Sica			South Africa	Lower EssAfrica	East ssAfrica	subSaharan Africa	Africa
z1024	AF531674	UT	Utd	A022	A022	a1		Mqobela, Kosi Bay	KwaZulu-Natal	South Africa	Lower EssAfrica	East ssAfrica	subSaharan Africa	Africa
z1037	AF531674	UT	Utd	A022	A022	a1		Mqobela, Kosi Bay	KwaZulu-Natal	South Africa	Lower EssAfrica	East ssAfrica	subSaharan Africa	Africa
z1603	AF531674	UT	Utd	A022	A022	a1		Maluti mountains	Lesotho	South Africa	Lower EssAfrica	East ssAfrica	subSaharan Africa	Africa
z1605	AF531674	UT	Utd	A022	A022	a1		Maluti mountains	Lesotho	South Africa	Lower EssAfrica	East ssAfrica	subSaharan Africa	Africa
z25	AF531674	UT	Utd	A022	A022	a1				South Africa	Lower EssAfrica	East ssAfrica	subSaharan Africa	Africa
z71	AF531674	UT	Utd	A022	A022	a1			Lesotho	South Africa	Lower EssAfrica	East ssAfrica	subSaharan Africa	Africa
z72	AF531674	UT	Utd	A022	A022	a1			Lesotho	South Africa	Lower EssAfrica	East ssAfrica	subSaharan Africa	Africa
AY656749	AY656749	UT	Utd	A022	A022	a1	St Bernhard			Switzerland			N Cont Europe	Europe
L57		UT	Utd	A022	A022	a1	St Bernhard			Switzerland			N Cont Europe	Europe
L58		UT	Utd	A022	A022	a1	St Bernhard			Switzerland			N Cont Europe	Europe
Pires25	AF531674	UT	Utd	A022	A022	a1	Tunisian dogs			Tunisia			North Africa	Africa
Pires26	AF531674	UT	Utd	A022	A022	a1	Tunisian dogs			Tunisia			North Africa	Africa
Pires27	AF531674	UT	Utd	A022	A022	a1	Tunisian dogs			Tunisia			North Africa	Africa
Pires28	AF531674	UT	Utd	A022	A022	a1	Tunisian dogs			Tunisia			North Africa	Africa
23C		UT	Utd	A022	A022	a1		Çatalhöyük		Turkey	FCbelt	Anatolia	Southwest Asia	Asia
Boyko167	AF531674	UT	Utd	A022	A022	a1		Napoli	Uganda mainland	Uganda	Upper EssAfrica	East ssAfrica	subSaharan Africa	Africa
Boyko168	AF531674	UT	Utd	A022	A022	a1		Napoli	Uganda mainland	Uganda	Upper EssAfrica	East ssAfrica	subSaharan Africa	Africa
Boyko169	AF531674	UT	Utd	A022	A022	a1		Napoli	Uganda mainland	Uganda	Upper EssAfrica	East ssAfrica	subSaharan Africa	Africa
Boyko170	AF531674	UT	Utd	A022	A022	a1		Nugiso	Uganda mainland	Uganda	Upper EssAfrica	East ssAfrica	subSaharan Africa	Africa
R31	AF531674	UT	Utd	A022	A022	a1	Sloughi						North Africa	Africa
z773		UT	Utd	A022	A022	a1	Chart Polski						N Cont Europe	Europe
z78P1		UT	Utd	A022	A022	a1	Pyrenean Mastiff						South Europe	Europe
m333	AF531674	UT	Utd	A022	A022	a1	Greyhound
m333		UT	Utd	A022	A022	a1	Greyhound
m335	AF531674	UT	Utd	A022	A022	a1	Greyhound
m335		UT	Utd	A022	A022	a1	Greyhound
L14			Utd	A023	A023	a1	Borzoi			Russia			N Cont Europe	Europe
H100			Utd	A024	A024	a1	Irish wolfhound			Britain			British Isles	Europe
H101			Utd	A024	A024	a1	Irish wolfhound			Britain			British Isles	Europe
NY63			Utd	A024	A024	a1	Irish wolfhound			Britain			British Isles	Europe
Ogrpyr			Utd	A024	A024	a1	Great pyrenese			France			South Europe	Europe
H74			Utd	A024	A024	a1	Pyrenean			France			South Europe	Europe
R48			Utd	A024	A024	a1	Pyrenean			France			South Europe	Europe
m422			Utd	A024	A024	a1	Pyrenean mountain dog			France			South Europe	Europe
8S			Utd	A024	A024	a1	Kangal	Sivas		Turkey	FCbelt	Anatolia	Southwest Asia	Asia
29T			Utd	A024	A024	a1		Tatköy		Turkey	FCbelt	Anatolia	Southwest Asia	Asia
33C			Utd	A024	A024	a1		Çatalhöyük		Turkey	FCbelt	Anatolia	Southwest Asia	Asia
z266			Utd	A024	A024	a1	Braques du Bourbonnais						N Cont Europe	Europe
m45				A025	A025	a1				Iran		Persian Plateau	Southwest Asia	Asia
m46				A025	A025	a1				Iran		Persian Plateau	Southwest Asia	Asia
m495			Utd	A026	A026	a1	King Charles spaniel			Britain			British Isles	Europe
D8			Utd	A026	A026	a1	Terrier Irish soft coated wheaten			Britain			British Isles	Europe
z157			Utd	A026	A026	a1	Terrier West Highland White			Britain			British Isles	Europe
H61			Utd	A026	A026	a1	Wirehaired foxTerrier			Britain			British Isles	Europe
P38			Utd	A026	A026	a1	Saluki			Saudi Arabia		Arabia	Southwest Asia	Asia
P39			Utd	A026	A026	a1	Saluki					General SwAsia	Southwest Asia	Asia
Boyko171	AF531679	UT	Utd	A027	A027	a1	Village dog	Gouahera	Luxor	Egypt			North Africa	Africa
Boyko172	AF531679	UT	Utd	A027	A027	a1	Village dog	Gouahera	Luxor	Egypt			North Africa	Africa
Boyko173	AF531679	UT	Utd	A027	A027	a1	Village dog	Jazeera	Luxor	Egypt			North Africa	Africa
m84	AF531679	UT	Utd	A027	A027	a1				Gambia		West ssAfrica	subSaharan Africa	Africa
m88	AF531679	UT	Utd	A027	A027	a1				Gambia		West ssAfrica	subSaharan Africa	Africa
m221	AF531679	UT	Utd	A027	A027	a1			Tamil Nadu	India			Indian Subcont	Asia
m42	AF531679	UT	Utd	A027	A027	a1				India			Indian Subcont	Asia
z1530		UT	Utd	A027	A027	a1	Persian Greyhound	Kerman	Kerman	Iran		Persian Plateau	Southwest Asia	Asia
Con45		UT	Utd	A027	A027	a1	Stray dog		Tehran	Iran		Persian Plateau	Southwest Asia	Asia
m50		UT	Utd	A027	A027	a1				Iran		Persian Plateau	Southwest Asia	Asia
L19		UT	Utd	A027	A027	a1	Maremmano Abruzzese			Italy			South Europe	Europe
R76		UT	Utd	A027	A027	a1	Maremmano Abruzzese			Italy			South Europe	Europe
Boyko175	AF531679	UT	Utd	A027	A027	a1	Village dog	Grootfontaine	Central Namibia	Namibia		West ssAfrica	subSaharan Africa	Africa
Boyko176	AF531679	UT	Utd	A027	A027	a1	Village dog	Ongha	North Namibia	Namibia		West ssAfrica	subSaharan Africa	Africa
Boyko177	AF531679	UT	Utd	A027	A027	a1	Village dog	Indiangungu	North Namibia	Namibia		West ssAfrica	subSaharan Africa	Africa
Boyko178	AF531679	UT	Utd	A027	A027	a1	Village dog	Onyvulae	North Namibia	Namibia		West ssAfrica	subSaharan Africa	Africa
1508_UY2	KJ139047.1	UT	Utd	A027	A027	a1	Village dog			Nigeria
1745_ON4	KJ139048.1	UT	Utd	A027	A027	a1	Village dog			Nigeria
1438_IB2	KJ139049.1	UT	Utd	A027	A027	a1	Village dog			Nigeria
1501_UY2	KJ139050.1	UT	Utd	A027	A027	a1	Village dog			Nigeria
1741_ON3	KJ139051.1	UT	Utd	A027	A027	a1	Village dog			Nigeria
1510_UY1	KJ139052.1	UT	Utd	A027	A027	a1	Village dog			Nigeria
m291	AF531679	UT	Utd	A027	A027	a1	Laika, East/West Siberian		Siberia	Siberia			Siberia	Asia
P33	AF531679	UT	Utd	A027	A027	a1	Laika, West Siberian		Siberia	Siberia			Siberia	Asia
R26	AF531679	UT	Utd	A027	A027	a1	Laika, West Siberian		Siberia	Siberia			Siberia	Asia
z62	AF531679	UT	Utd	A027	A027	a1	Laika, West Siberian		Siberia	Siberia			Siberia	Asia
TA167	AF531679	UT	Utd	A027	A027	a1			Mawlin	Taiwan			Island East Asia	Asia
z1572	AF531679	UT	Utd	A027	A027	a1			Chantaburi province	Thailand		East Thailand	Southeast Asia	Asia
z1482	AF531679	UT	Utd	A027	A027	a1		MHS6-8	MaeHongSon Province	Thailand		North West Thailand	Southeast Asia	Asia
z1655		UT	Utd	A027	A027	a1			KhonKaen Province	Thailand		North East Thailand	Southeast Asia	Asia
z1665		UT	Utd	A027	A027	a1			UdonThani Province	Thailand		North East Thailand	Southeast Asia	Asia
z1676		UT	Utd	A027	A027	a1			UdonThani Province	Thailand		North East Thailand	Southeast Asia	Asia
z1699		UT	Utd	A027	A027	a1			UdonThani Province	Thailand		North East Thailand	Southeast Asia	Asia
z852	AF531679	UT	Utd	A027	A027	a1		Basco	Batanes	the Philippines			Island Southeast Asia	Asia
z909	AF531679	UT	Utd	A027	A027	a1		Malaybalay	Bukidnon	the Philippines			Island Southeast Asia	Asia
19Ka		UT	Utd	A027	A027	a1	Kars	Kars		Turkey	FCbelt	Anatolia	Southwest Asia	Asia
Boyko174	AF531679	UT	Utd	A027	A027	a1		Butandiga	Uganda mainland	Uganda	Upper EssAfrica	East ssAfrica	subSaharan Africa	Africa
z96		UT	Utd	A027	A027	a1	Bichon Frisé						South Europe	Europe
H68		UT	Utd	A027	A027	a1	Lundehund						Scandinavia	Europe
L37		UT	Utd	A027	A027	a1	Lundehund						Scandinavia	Europe
Tbea			Utd	A028	A028	a1	Beagle			Britain			British Isles	Europe
H84			Utd	A028	A028	a1	Cav. K. Charles spaniel			Britain			British Isles	Europe
2A			Utd	A028	A028	a1	Akbash	Afyon		Turkey		Anatolia	Southwest Asia	Asia
5709	AY660633			A029	A029	a2			Sichuan	China		C China	East Asia	Asia
5710	AY660633			A029	A029	a2			Sichuan	China		C China	East Asia	Asia
5726	AY660633			A029	A029	a2			Sichuan	China		C China	East Asia	Asia
5812	AY660633			A029	A029	a2			Guangxi	China		S China	East Asia	Asia
5813	AY660633			A029	A029	a2			Guangxi	China		S China	East Asia	Asia
5923	AY660633			A029	A029	a2			Jiangxi	China		S China	East Asia	Asia
5936	AY660633			A029	A029	a2			Jiangxi	China		S China	East Asia	Asia
10100	AY660633			A029	A029	a2			Guizhou	China		S China	East Asia	Asia
10202	AY660633			A029	A029	a2			Yunnan	China		S China	East Asia	Asia
Bali12	AY660633			A029	A029	a2		Tenganan	Bali	Indonesia			Island Southeast Asia	Asia
Indo1	AY660633			A029	A029	a2				Indonesia			Island Southeast Asia	Asia
KA11	AY660633			A029	A029	a2			Kalimantan	Indonesia			Island Southeast Asia	Asia
KA110	AY660633			A029	A029	a2		Loksad	Kalimantan	Indonesia			Island Southeast Asia	Asia
KA124	AY660633			A029	A029	a2		Latta Laga	Kalimantan	Indonesia			Island Southeast Asia	Asia
KA14	AY660633			A029	A029	a2			Kalimantan	Indonesia			Island Southeast Asia	Asia
KA15	AY660633			A029	A029	a2			Kalimantan	Indonesia			Island Southeast Asia	Asia
KA16	AY660633			A029	A029	a2			Kalimantan	Indonesia			Island Southeast Asia	Asia
KA21	AY660633			A029	A029	a2			Kalimantan	Indonesia			Island Southeast Asia	Asia
Tind.b	AY660633			A029	A029	a2			Kalimantan	Indonesia			Island Southeast Asia	Asia
Oaki4	AY660633			A029	A029	a2	Akita			Japan			East Asia	Asia
Oaki5	AY660633			A029	A029	a2	Akita			Japan			East Asia	Asia
Thok.b	AY660633			A029	A029	a2	Hokkaido			Japan			East Asia	Asia
Tshi.a	AY660633			A029	A029	a2	Shikoku			Japan			East Asia	Asia
ps105	AY660633			A029	A029	a2	Pungsan			Korea			East Asia	Asia
ps107	AY660633			A029	A029	a2	Pungsan			Korea			East Asia	Asia
ps110	AY660633			A029	A029	a2	Pungsan			Korea			East Asia	Asia
ps112	AY660633			A029	A029	a2	Pungsan			Korea			East Asia	Asia
ps116	AY660633			A029	A029	a2	Pungsan			Korea			East Asia	Asia
ps118	AY660633			A029	A029	a2	Pungsan			Korea			East Asia	Asia
m638	AY660633			A029	A029	a2	Singing dog		New Guinea Highland	New Guinea			Island Southeast Asia	Asia
P58	AY660633			A029	A029	a2	Singing dog		New Guinea Highland	New Guinea			Island Southeast Asia	Asia
m715	AY660633			A029	A029	a2			New Guinea Lowland	New Guinea			Island Southeast Asia	Asia
D11	AY660633			A029	A029	a2	Husky, Siberian		Siberia	Siberia			Siberia	Asia
H90	AY660633			A029	A029	a2	Husky, Siberian		Siberia	Siberia			Siberia	Asia
L54	AY660633			A029	A029	a2	Husky, Siberian		Siberia	Siberia			Siberia	Asia
z1460	AY660633			A029	A029	a2		TAK1-4	Tak Province	Thailand		North West Thailand	Southeast Asia	Asia
z1462				A029	A029	a2		TAK1-4	Tak Province	Thailand		North West Thailand	Southeast Asia	Asia
z1486	AY660633			A029	A029	a2		MHS9-14	MaeHongSon Province	Thailand		North West Thailand	Southeast Asia	Asia
z1625				A029	A029	a2			ChiangMai Province	Thailand		North Thailand	Southeast Asia	Asia
z1673				A029	A029	a2			UdonThani Province	Thailand		North East Thailand	Southeast Asia	Asia
R51			Utd	A030	A030	a1	Hamiltonstövare						Scandinavia	Europe
R6			Utd	A030	A030	a1	Hamiltonstövare						Scandinavia	Europe
P26	AF531684		Utd	A032	A032	a1	Basenji			D.R.Congo		West ssAfrica	subSaharan Africa	Africa
Z2103	AF531684		Utd	A032	A032	a1	South African dog	Ponta Ravora/Vilankulos	South Mozambique	Mozambique	Lower EssAfrica	East ssAfrica	subSaharan Africa	Africa
Boyko180	AF531684		Utd	A032	A032	a1	Village dog	Indiangungu	North Namibia	Namibia		West ssAfrica	subSaharan Africa	Africa
Boyko181	AF531684		Utd	A032	A032	a1	Village dog	Olund	North Namibia	Namibia		West ssAfrica	subSaharan Africa	Africa
Boyko182	AF531684		Utd	A032	A032	a1	Village dog	Olund	North Namibia	Namibia		West ssAfrica	subSaharan Africa	Africa
Boyko183	AF531684		Utd	A032	A032	a1	Village dog	Omaarara	North Namibia	Namibia		West ssAfrica	subSaharan Africa	Africa
Boyko184	AF531684		Utd	A032	A032	a1	Village dog	Omaarara	North Namibia	Namibia		West ssAfrica	subSaharan Africa	Africa
z877	AF531684		Utd	A032	A032	a1	Africanis	Tshindulu	Tshindulu	South Africa	Lower EssAfrica	East ssAfrica	subSaharan Africa	Africa
z1602	AF531684		Utd	A032	A032	a1		Maluti mountains	Lesotho	South Africa	Lower EssAfrica	East ssAfrica	subSaharan Africa	Africa
z73	AF531684		Utd	A032	A032	a1			Lesotho	South Africa	Lower EssAfrica	East ssAfrica	subSaharan Africa	Africa
z75	AF531684		Utd	A032	A032	a1			Lesotho	South Africa	Lower EssAfrica	East ssAfrica	subSaharan Africa	Africa
z34	AF531684		Utd	A032	A032	a1	Basenji	Near Tambura	South Sudan	South Sudan		West ssAfrica	subSaharan Africa	Africa
Z1943	AF531684		Utd	A032	A032	a1	African Dog		West Zambia	Zambia	Upper EssAfrica	East ssAfrica	subSaharan Africa	Africa
Z1946	AF531684		Utd	A032	A032	a1	African Dog		West Zambia	Zambia	Upper EssAfrica	East ssAfrica	subSaharan Africa	Africa
Z1948	AF531684		Utd	A032	A032	a1	African Dog		West Zambia	Zambia	Upper EssAfrica	East ssAfrica	subSaharan Africa	Africa
Z1950	AF531684		Utd	A032	A032	a1	African Dog		West Zambia	Zambia	Upper EssAfrica	East ssAfrica	subSaharan Africa	Africa
Z1951	AF531684		Utd	A032	A032	a1	African Dog		West Zambia	Zambia	Upper EssAfrica	East ssAfrica	subSaharan Africa	Africa
Z1952	AF531684		Utd	A032	A032	a1	African Dog		West Zambia	Zambia	Upper EssAfrica	East ssAfrica	subSaharan Africa	Africa
P59	AF531684		Utd	A032	A032	a1	Basenji					West ssAfrica	subSaharan Africa	Africa
P60	AF531684		Utd	A032	A032	a1	Basenji					West ssAfrica	subSaharan Africa	Africa
AY656751	AY656751		Utd	A033	A033	a1	Setter Gordon			Britain			British Isles	Europe
Boyko185	AF531685		Utd	A033	A033	a1	Village dog	Bairat	Luxor	Egypt			North Africa	Africa
m318	AF531685		Utd	A033	A033	a1			Goa	India			Indian Subcont	Asia
z98			Utd	A033	A033	a1	Bracco Italiano			Italy			South Europe	Europe
Pires19	AF531685		Utd	A033	A033	a1	Aidi			Morocco			North Africa	Africa
z966			Utd	A033	A033	a1	Galgo Espanol			Spain			South Europe	Europe
m581			Utd	A033	A033	a1	Podenco crossbreed			Spain			South Europe	Europe
m592			Utd	A033	A033	a1	Street dog			Spain			South Europe	Europe
z1752	AF531685		Utd	A033	A033	a1				Taiwan			Island East Asia	Asia
P11	AF531685		Utd	A033	A033	a1	Sloughi						North Africa	Africa
m566			Utd	A033	A033	a1	Mongrel						General Europe	Europe
R34				A034	A034	a1	Galgo Espanol			Spain			South Europe	Europe
z77				A034	A034	a1	Galgo Espanol			Spain			South Europe	Europe
R29	AF531687			A035	A035	a2	Thai Ridgeback			Thailand			Southeast Asia	Asia
z639	AF531687			A035	A035	a2	Thai Ridgeback			Thailand	z639		Southeast Asia	Asia
R74			Utd	A036	A036	a1	Pyrenean			France			South Europe	Europe
m13	AF531689			A038	A038	a2	Chow-chow		Hebei	China		N China	East Asia	Asia
5891	AF531689			A038	A038	a2	Shar-pei		Guangdong	China		S China	East Asia	Asia
10117	AF531689			A038	A038	a2			Hainansanya	China		Hainan	East Asia	Asia
10120	AF531689			A038	A038	a2			Hainansanya	China		Hainan	East Asia	Asia
10133	AF531689			A038	A038	a2			Hainansanya	China		Hainan	East Asia	Asia
10134	AF531689			A038	A038	a2			Hainansanya	China		Hainan	East Asia	Asia
5815	AF531689			A038	A038	a2			Guangxi	China		S China	East Asia	Asia
5868	AF531689			A038	A038	a2			Guangxi	China		S China	East Asia	Asia
5895	AF531689			A038	A038	a2			Guangdong	China		S China	East Asia	Asia
5935	AF531689			A038	A038	a2			Jiangxi	China		S China	East Asia	Asia
5939	AF531689			A038	A038	a2			Jiangxi	China		S China	East Asia	Asia
10259	AF531689			A038	A038	a2			Yunnan	China		S China	East Asia	Asia
z121	AF531689			A038	A038	a2	Kawakami-Dog			Japan			East Asia	Asia
Boyko186	AF531689			A038	A038	a2	Village dog	Okanbjengedhi	North Namibia	Namibia		West ssAfrica	subSaharan Africa	Africa
P32	AF531689			A038	A038	a2	Sica			South Africa	Lower EssAfrica	East ssAfrica	subSaharan Africa	Africa
9825	AF531690			A039	A039	a2			Heilongjiang	China		N China	East Asia	Asia
9836	AF531690			A039	A039	a2			Heilongjiang	China		N China	East Asia	Asia
9842	AF531690			A039	A039	a2			Heilongjiang	China		N China	East Asia	Asia
9865	AF531690			A039	A039	a2			Heilongjiang	China		N China	East Asia	Asia
5929	AF531690			A039	A039	a2			Jiangxi	China		S China	East Asia	Asia
10152	AF531690			A039	A039	a2			Yunnan	China		S China	East Asia	Asia
L66	AF531690			A039	A039	a2	Shiba inu			Japan			East Asia	Asia
L68	AF531690			A039	A039	a2	Shiba inu			Japan			East Asia	Asia
m468		UT	Utd	A040	A040	NA	Puli			Hungary			South Europe	Europe
R85		UT	Utd	A040	A040	NA	Puli			Hungary			South Europe	Europe
z1623		UT	Utd	A040	A040	a1			ChiangMai Province	Thailand		North Thailand	East Asia	Asia
34IG		UT	Utd	A040	A040	NA	Kars	Igdir		Turkey	FCbelt	Anatolia	Southwest Asia	Asia
m298	AF531692			A041	A041	a1	Laika, East/West Siberian		Siberia	Siberia			Siberia	Asia
m300	AF531692			A041	A041	a1	Laika, East/West Siberian		Siberia	Siberia			Siberia	Asia
P35	AF531692			A041	A041	a1	Laika, West Siberian		Siberia	Siberia			Siberia	Asia
Indo3	AF531693			A042	A042	a1				Cambodia			Southeast Asia	Asia
P36				A043	A043	a1	Saluki			Saudi Arabia		Arabia	Southwest Asia	Asia
m237	AF531695			A044	A044	a2				Cambodia			Southeast Asia	Asia
m22	AF531695			A044	A044	a2	Tibetan mastiff		Tibet	China		W China	East Asia	Asia
m25	AF531695			A044	A044	a2	Tibetan mastiff		Tibet	China		W China	East Asia	Asia
m545	AF531695			A044	A044	a2	Tibetan mastiff		Tibet	China		W China	East Asia	Asia
5706	AF531695			A044	A044	a2			Sichuan	China		C China	East Asia	Asia
5721	AF531695			A044	A044	a2			Sichuan	China		C China	East Asia	Asia
5731	AF531695			A044	A044	a2			Sichuan	China		C China	East Asia	Asia
5741	AF531695			A044	A044	a2			Sichuan	China		C China	East Asia	Asia
5816	AF531695			A044	A044	a2			Guangxi	China		S China	East Asia	Asia
5871	AF531695			A044	A044	a2			Guangxi	China		S China	East Asia	Asia
5876	AF531695			A044	A044	a2			Jiangxi	China		S China	East Asia	Asia
5878	AF531695			A044	A044	a2			Guangxi	China		S China	East Asia	Asia
5930	AF531695			A044	A044	a2			Jiangxi	China		S China	East Asia	Asia
10003	AF531695			A044	A044	a2			Hunan	China		S China	East Asia	Asia
10037	AF531695			A044	A044	a2			Hunan	China		S China	East Asia	Asia
10048	AF531695			A044	A044	a2			Hunan	China		S China	East Asia	Asia
10056	AF531695			A044	A044	a2			Hunan	China		S China	East Asia	Asia
10077	AF531695			A044	A044	a2			Guizhou	China		S China	East Asia	Asia
10078	AF531695			A044	A044	a2			Guizhou	China		S China	East Asia	Asia
10093	AF531695			A044	A044	a2			Guizhou	China		S China	East Asia	Asia
10097	AF531695			A044	A044	a2			Guizhou	China		S China	East Asia	Asia
z1585				A044	A044	a2	Thai Ridgeback			Thailand		East Thailand	Southeast Asia	Asia
z701	AF531695			A044	A044	a2	Thai Ridgeback			Thailand	z701		Southeast Asia	Asia
m275	AF531695			A044	A044	a2		Laem Ngop	Trat province	Thailand		Southeast Thailand	Southeast Asia	Asia
m348	AF531695			A044	A044	a2				Thailand			Southeast Asia	Asia
z1522	AF531695			A044	A044	a2			Bangkok Province	Thailand		North West Thailand	Southeast Asia	Asia
z1559	AF531695			A044	A044	a2			Chantaburi province	Thailand		East Thailand	Southeast Asia	Asia
z1652				A044	A044	a2			Phetchabun Province	Thailand		North East Thailand	Southeast Asia	Asia
z1469	AF531695			A044	A044	a2		TAK9-10	Tak Province	Thailand		North West Thailand	Southeast Asia	Asia
z1498				A044	A044	a2		MHS21-24	MaeHongSon Province	Thailand		North West Thailand	Southeast Asia	Asia
z1521				A044	A044	a2			LamPang Province	Thailand		North West Thailand	Southeast Asia	Asia
z1656				A044	A044	a2			KhonKaen Province	Thailand		North East Thailand	Southeast Asia	Asia
z1671				A044	A044	a2			NongKhai Province	Thailand		North East Thailand	Southeast Asia	Asia
z1696				A044	A044	a2			SakonNakhon Province	Thailand		North East Thailand	Southeast Asia	Asia
z1709				A044	A044	a2			Kalasin Province	Thailand		North East Thailand	Southeast Asia	Asia
z1710				A044	A044	a2			Kalasin Province	Thailand		North East Thailand	Southeast Asia	Asia
z1714				A044	A044	a2			MahaSarakham Province	Thailand		North East Thailand	Southeast Asia	Asia
z1321	AF531695			A044	A044	a2		Phuket	Chalong	Thailand		Southwest Thailand	Southeast Asia	Asia
z1322	AF531695			A044	A044	a2		Khao Sok	Surat Tani	Thailand		Southwest Thailand	Southeast Asia	Asia
m38	AF531695			A044	A044	a2				Thailand			Southeast Asia	Asia
m23	AF531696			A045	A045	a2	Tibetan mastiff		Tibet	China		W China	East Asia	Asia
m24	AF531696			A045	A045	a2	Tibetan mastiff		Tibet	China		W China	East Asia	Asia
m37	AF531697			A046	A046	a3				Thailand			Southeast Asia	Asia
m124	AF531698		Utd	A047	A047	a1				the Philippines			Island Southeast Asia	Asia
m85	AF531699	UT	Utd	A048	A003	a1				Gambia		West ssAfrica	subSaharan Africa	Africa
5912	AF531700		Utd	A049	A049	a1			Jiangxi	China		S China	East Asia	Asia
m323	AF531700		Utd	A049	A049	a1			Goa	India			Indian Subcont	Asia
z458			Utd	A049	A049	a1				Iran		Persian Plateau	Southwest Asia	Asia
ps102	AF531700		Utd	A049	A049	a1	Pungsan			Korea			East Asia	Asia
ps109	AF531700		Utd	A049	A049	a1	Pungsan			Korea			East Asia	Asia
ps22	AF531700		Utd	A049	A049	a1	Pungsan			Korea			East Asia	Asia
1A			Utd	A049	A049	a1	Akbash	Afyon		Turkey		Anatolia	Southwest Asia	Asia
m99			Utd	A049	A049	a1	Kangal			Turkey		Anatolia	Southwest Asia	Asia
42C			Utd	A049	A049	a1		Çatalhöyük		Turkey	FCbelt	Anatolia	Southwest Asia	Asia
Boyko187	AF531700		Utd	A049	A049	a1		Mwoma (Ddamba Island)	Uganda isles	Uganda	Upper EssAfrica	East ssAfrica	subSaharan Africa	Africa
Boyko188	AF531700		Utd	A049	A049	a1		Mwoma (Ddamba Island)	Uganda isles	Uganda	Upper EssAfrica	East ssAfrica	subSaharan Africa	Africa
Boyko189	AF531700		Utd	A049	A049	a1		Mwoma (Ddamba Island)	Uganda isles	Uganda	Upper EssAfrica	East ssAfrica	subSaharan Africa	Africa
Boyko190	AF531700		Utd	A049	A049	a1		Mwoma (Ddamba Island)	Uganda isles	Uganda	Upper EssAfrica	East ssAfrica	subSaharan Africa	Africa
Boyko191	AF531700		Utd	A049	A049	a1		Busiro (Koome Island)	Uganda isles	Uganda	Upper EssAfrica	East ssAfrica	subSaharan Africa	Africa
m20	AF531669	UT	Utd	A050	A017	a1	Pug		Hebei	China		N China	East Asia	Asia
5707	AF531702		Utd	A051	A051	a1			Sichuan	China		C China	East Asia	Asia
5716	AF531702		Utd	A051	A051	a1			Sichuan	China		C China	East Asia	Asia
5717	AF531702		Utd	A051	A051	a1			Sichuan	China		C China	East Asia	Asia
5722	AF531702		Utd	A051	A051	a1			Sichuan	China		C China	East Asia	Asia
5723	AF531702		Utd	A051	A051	a1			Sichuan	China		C China	East Asia	Asia
5730	AF531702		Utd	A051	A051	a1			Sichuan	China		C China	East Asia	Asia
5732	AF531702		Utd	A051	A051	a1			Sichuan	China		C China	East Asia	Asia
5735	AF531702		Utd	A051	A051	a1			Sichuan	China		C China	East Asia	Asia
5736	AF531702		Utd	A051	A051	a1			Sichuan	China		C China	East Asia	Asia
5737	AF531702		Utd	A051	A051	a1			Sichuan	China		C China	East Asia	Asia
5738	AF531702		Utd	A051	A051	a1			Sichuan	China		C China	East Asia	Asia
5739	AF531702		Utd	A051	A051	a1			Sichuan	China		C China	East Asia	Asia
5743	AF531702		Utd	A051	A051	a1			Sichuan	China		C China	East Asia	Asia
5744	AF531702		Utd	A051	A051	a1			Sichuan	China		C China	East Asia	Asia
5747	AF531702		Utd	A051	A051	a1			Sichuan	China		C China	East Asia	Asia
10079	AF531702		Utd	A051	A051	a1			Guizhou	China		S China	East Asia	Asia
10081	AF531702		Utd	A051	A051	a1			Guizhou	China		S China	East Asia	Asia
5823	AF531703			A052	A052	a1	Tibetan indigenous dog		Tibet	China		W China	East Asia	Asia
5825	AF531703			A052	A052	a1	Tibetan indigenous dog		Tibet	China		W China	East Asia	Asia
5827	AF531704			A053	A053	a2	Tibetan indigenous dog		Tibet	China		W China	East Asia	Asia
5828	AF531704			A053	A053	a2	Tibetan indigenous dog		Tibet	China		W China	East Asia	Asia
5756	AF531705			A054	A054	a1	Tibetan indigenous dog		Tibet	China		W China	East Asia	Asia
5958	AF531706			A055	A055	a2			Shaanxi xian	China		C China	East Asia	Asia
9919	AF531706			A055	A055	a2			Shaanxi xian	China		C China	East Asia	Asia
5840	AF531706			A055	A055	a2			Shanxi	China		N China	East Asia	Asia
5841	AF531706			A055	A055	a2			Shanxi	China		N China	East Asia	Asia
5848	AF531706			A055	A055	a2			Shanxi	China		N China	East Asia	Asia
9823	AF531706			A055	A055	a2			Heilongjiang	China		N China	East Asia	Asia
5888	AF531706			A055	A055	a2			Guangdong	China		S China	East Asia	Asia
6000	AF531706			A055	A055	a2			Qinghai	China		W China	East Asia	Asia
10158	AF531706			A055	A055	a2			Qinghai	China		W China	East Asia	Asia
10167	AF531706			A055	A055	a2			Qinghai	China		W China	East Asia	Asia
10168	AF531706			A055	A055	a2			Qinghai	China		W China	East Asia	Asia
m233	AF531706			A055	A055	a2				Nepal			East Asia	Asia
5852	AF531707		Utd	A056	A056	a1			Shanxi	China		N China	East Asia	Asia
5720	AF531709			A058	A058	a5			Sichuan	China		C China	East Asia	Asia
5703	AF531710			A059	A059	a2			Sichuan	China		C China	East Asia	Asia
5705	AF531710			A059	A059	a2			Sichuan	China		C China	East Asia	Asia
5711	AF531710			A059	A059	a2			Sichuan	China		C China	East Asia	Asia
5712	AF531710			A059	A059	a2			Sichuan	China		C China	East Asia	Asia
5724	AF531710			A059	A059	a2			Sichuan	China		C China	East Asia	Asia
5704	AF531711			A060	A060	a1			Sichuan	China		C China	East Asia	Asia
5785	AF531712	UT	Utd	A061	A017	a1			Anhui	China		C China	East Asia	Asia
5786	AF531712	UT	Utd	A061	A017	a1			Anhui	China		C China	East Asia	Asia
5818	AF531713			A062	A062	a5			Guangxi	China		S China	East Asia	Asia
z134	D83629			A064	A064	a4	Japanese Spitz			Japan			East Asia	Asia
Oshi27	D83629			A064	A064	a4	Shiba			Japan			East Asia	Asia
Tkor.a	D83629			A064	A064	a4				Korea			East Asia	Asia
m705	D83635			A065	A065	a4	Shih tzu		Tibet	China		W China	East Asia	Asia
Oshitz1	D83635			A065	A065	a4	Shih tzu		Tibet	China		W China	East Asia	Asia
5959	D83635			A065	A065	a4			Shaanxi xian	China		C China	East Asia	Asia
Boyko192	D83635			A065	A065	a4	Village dog	Ondandwa	North Namibia	Namibia		West ssAfrica	subSaharan Africa	Africa
Boyko193	D83635			A065	A065	a4	Village dog	Okanbjengedhi	North Namibia	Namibia		West ssAfrica	subSaharan Africa	Africa
Boyko194	D83635			A065	A065	a4	Village dog	Oshikuku	North Namibia	Namibia		West ssAfrica	subSaharan Africa	Africa
Boyko195	D83635			A065	A065	a4	Village dog	Endola	North Namibia	Namibia		West ssAfrica	subSaharan Africa	Africa
TA10	D83635			A065	A065	a4			Wufeng	Taiwan			Island East Asia	Asia
TA13	D83635			A065	A065	a4			Wufeng	Taiwan			Island East Asia	Asia
TA14	D83635			A065	A065	a4			Wufeng	Taiwan			Island East Asia	Asia
TA42	D83635			A065	A065	a4			Jen'al	Taiwan			Island East Asia	Asia
m276	D83635			A065	A065	a4		Laem Ngop	Trat province	Thailand		Southeast Thailand	Southeast Asia	Asia
z1463				A065	A065	a4		TAK1-4	Tak Province	Thailand		North West Thailand	Southeast Asia	Asia
z856	D83635			A065	A065	a4		Los Banos	Laguna	the Philippines			Island Southeast Asia	Asia
Ocav			Utd	A066	A066	a1	Cav. K. Charles spaniel			Britain			British Isles	Europe
Ohok8	D83608		Utd	A067	A067	a1	Hokkaido			Japan			East Asia	Asia
Oiki3	D83628		Utd	A068	A068	a1	Iki			Japan			East Asia	Asia
Oshi16	D83628		Utd	A068	A068	a1	Shiba			Japan			East Asia	Asia
Oshi17	D83628		Utd	A068	A068	a1	Shiba			Japan			East Asia	Asia
Oshi18	D83628		Utd	A068	A068	a1	Shiba			Japan			East Asia	Asia
Oshi19	D83628		Utd	A068	A068	a1	Shiba			Japan			East Asia	Asia
Oshi20	D83628		Utd	A068	A068	a1	Shiba			Japan			East Asia	Asia
Oshi21	D83628		Utd	A068	A068	a1	Shiba			Japan			East Asia	Asia
Oshi22	D83628		Utd	A068	A068	a1	Shiba			Japan			East Asia	Asia
Oshi23	D83628		Utd	A068	A068	a1	Shiba			Japan			East Asia	Asia
Oshi24	D83628		Utd	A068	A068	a1	Shiba			Japan			East Asia	Asia
TshiSa	D83628		Utd	A068	A068	a1	Shiba shinsu			Japan			East Asia	Asia
TshiSb	D83628		Utd	A068	A068	a1	Shiba shinsu			Japan			East Asia	Asia
z126	D83628		Utd	A068	A068	a1	Tsushima-Dog			Japan			East Asia	Asia
Oshi25	D83631			A069	A069	a1	Shiba			Japan			East Asia	Asia
Oshel1			Utd	A070	A070	a1	Shetland Sheep dog			Britain			British Isles	Europe
Oshel2			Utd	A070	A070	a1	Shetland Sheep dog			Britain			British Isles	Europe
Tshet			Utd	A070	A070	a1	Shetland Sheep dog			Britain			British Isles	Europe
m562			Utd	A070	A070	a1	Mongrel (mother: Scottish/G Shepherd)						N Cont Europe	Europe
Okish5	D83612			A071	A071	a1	Kishu			Japan			East Asia	Asia
Boyko197	D83612			A071	A071	a1	Village dog	Tsumeb	Central Namibia	Namibia		West ssAfrica	subSaharan Africa	Africa
Boyko198	D83612			A071	A071	a1	Village dog	Tsumeb	Central Namibia	Namibia		West ssAfrica	subSaharan Africa	Africa
Boyko199	D83612			A071	A071	a1	Village dog	Tsumeb	Central Namibia	Namibia		West ssAfrica	subSaharan Africa	Africa
Boyko200	D83612			A071	A071	a1	Village dog	Olund	North Namibia	Namibia		West ssAfrica	subSaharan Africa	Africa
Boyko201	D83612			A071	A071	a1	Village dog	Olund	North Namibia	Namibia		West ssAfrica	subSaharan Africa	Africa
z806	D83612			A071	A071	a1			KwaZulu-Natal	South Africa	Lower EssAfrica	East ssAfrica	subSaharan Africa	Africa
z1327	D83612			A071	A071	a1		Ranong Town	Ranong	Thailand		Southwest Thailand	Southeast Asia	Asia
Boyko196	D83612			A071	A071	a1		Nugiso	Uganda mainland	Uganda	Upper EssAfrica	East ssAfrica	subSaharan Africa	Africa
Oryu7	D83621			A072	A072	a2	Ryukyu			Japan			East Asia	Asia
Oryu8	D83621			A072	A072	a2	Ryukyu			Japan			East Asia	Asia
10111	AF531714			A073	A073	a2			Hainansanya	China		Hainan	East Asia	Asia
10115	AF531714			A073	A073	a2			Hainansanya	China		Hainan	East Asia	Asia
10123	AF531714			A073	A073	a2			Hainansanya	China		Hainan	East Asia	Asia
10125	AF531714			A073	A073	a2			Hainansanya	China		Hainan	East Asia	Asia
10129	AF531714			A073	A073	a2			Hainansanya	China		Hainan	East Asia	Asia
5803	AF531714			A073	A073	a2			Shanxi	China		N China	East Asia	Asia
5819	AF531714			A073	A073	a2			Guangxi	China		S China	East Asia	Asia
5854	AF531714			A073	A073	a2			Guangxi	China		S China	East Asia	Asia
5855	AF531714			A073	A073	a2			Guangxi	China		S China	East Asia	Asia
5857	AF531714			A073	A073	a2			Guangxi	China		S China	East Asia	Asia
5858	AF531714			A073	A073	a2			Guangxi	China		S China	East Asia	Asia
5859	AF531714			A073	A073	a2			Guangxi	China		S China	East Asia	Asia
5860	AF531714			A073	A073	a2			Guangxi	China		S China	East Asia	Asia
5862	AF531714			A073	A073	a2			Guangxi	China		S China	East Asia	Asia
5865	AF531714			A073	A073	a2			Guangxi	China		S China	East Asia	Asia
5873	AF531714			A073	A073	a2			Guangxi	China		S China	East Asia	Asia
5875	AF531714			A073	A073	a2			Guangxi	China		S China	East Asia	Asia
5881	AF531714			A073	A073	a2			Guangxi	China		S China	East Asia	Asia
5896	AF531714			A073	A073	a2			Guangdong	China		S China	East Asia	Asia
5902	AF531714			A073	A073	a2			Jiangxi	China		S China	East Asia	Asia
5906	AF531714			A073	A073	a2			Jiangxi	China		S China	East Asia	Asia
5907	AF531714			A073	A073	a2			Jiangxi	China		S China	East Asia	Asia
5915	AF531714			A073	A073	a2			Jiangxi	China		S China	East Asia	Asia
5917	AF531714			A073	A073	a2			Jiangxi	China		S China	East Asia	Asia
5932	AF531714			A073	A073	a2			Jiangxi	China		S China	East Asia	Asia
5937	AF531714			A073	A073	a2			Jiangxi	China		S China	East Asia	Asia
5940	AF531714			A073	A073	a2			Jiangxi	China		S China	East Asia	Asia
9996	AF531714			A073	A073	a2			Hunan	China		S China	East Asia	Asia
10035	AF531714			A073	A073	a2			Hunan	China		S China	East Asia	Asia
10065	AF531714			A073	A073	a2			Guizhou	China		S China	East Asia	Asia
10091	AF531714			A073	A073	a2			Guizhou	China		S China	East Asia	Asia
10099	AF531714			A073	A073	a2			Guizhou	China		S China	East Asia	Asia
10103	AF531714			A073	A073	a2			Guizhou	China		S China	East Asia	Asia
10171	AF531714			A073	A073	a2			Yunnan	China		S China	East Asia	Asia
10187	AF531714			A073	A073	a2			Yunnan	China		S China	East Asia	Asia
10223	AF531714			A073	A073	a2			Yunnan	China		S China	East Asia	Asia
10260	AF531714			A073	A073	a2			Yunnan	China		S China	East Asia	Asia
10261	AF531714			A073	A073	a2			Yunnan	China		S China	East Asia	Asia
Okish3	AF531714			A073	A073	a2	Kishu			Japan			East Asia	Asia
TkiSa	AF531714			A073	A073	a2	Kishu			Japan			East Asia	Asia
TkiSb	AF531714			A073	A073	a2	Kishu			Japan			East Asia	Asia
z123	AF531714			A073	A073	a2	Kishu			Japan			East Asia	Asia
jd6	AF531714			A073	A073	a2	Jindo			Korea			East Asia	Asia
ps12	AF531714			A073	A073	a2	Pungsan			Korea			East Asia	Asia
ps18	AF531714			A073	A073	a2	Pungsan			Korea			East Asia	Asia
ps19	AF531714			A073	A073	a2	Pungsan			Korea			East Asia	Asia
ps28	AF531714			A073	A073	a2	Pungsan			Korea			East Asia	Asia
z1479	AF531714			A073	A073	a2		MHS1-5	MaeHongSon Province	Thailand		North West Thailand	Southeast Asia	Asia
z859	AF531714			A073	A073	a2		Los Banos	Laguna	the Philippines			Island Southeast Asia	Asia
z861	AF531714			A073	A073	a2		Calamba	Laguna	the Philippines			Island Southeast Asia	Asia
m376	AF531714			A073	A073	a2				Vietnam			Southeast Asia	Asia
m377	AF531714			A073	A073	a2		Sapa	Lao Cai province	Vietnam			Southeast Asia	Asia
10137	AB007386			A074	A074	a1			Hainansanya	China		Hainan	East Asia	Asia
TShiM.a	AB007386			A074	A074	a1	Shiba mino			Japan			East Asia	Asia
10076	AB007398			A075	A075	a2			Guizhou	China		S China	East Asia	Asia
10107	AB007398			A075	A075	a2			Guizhou	China		S China	East Asia	Asia
Bali1	AB007398			A075	A075	a2		Tenganan	Bali	Indonesia			Island Southeast Asia	Asia
Bali13	AB007398			A075	A075	a2		Tenganan	Bali	Indonesia			Island Southeast Asia	Asia
Bali14	AB007398			A075	A075	a2		Tenganan	Bali	Indonesia			Island Southeast Asia	Asia
Bali15	AB007398			A075	A075	a2		Tenganan	Bali	Indonesia			Island Southeast Asia	Asia
Bali17	AB007398			A075	A075	a2		Tenganan	Bali	Indonesia			Island Southeast Asia	Asia
Bali18	AB007398			A075	A075	a2		Tenganan	Bali	Indonesia			Island Southeast Asia	Asia
Bali2	AB007398			A075	A075	a2		Tenganan	Bali	Indonesia			Island Southeast Asia	Asia
Bali22	AB007398			A075	A075	a2		Tenganan	Bali	Indonesia			Island Southeast Asia	Asia
Bali27	AB007398			A075	A075	a2		Lembongan island	Bali	Indonesia			Island Southeast Asia	Asia
Bali28	AB007398			A075	A075	a2		Lembongan island	Bali	Indonesia			Island Southeast Asia	Asia
Bali31	AB007398			A075	A075	a2		Lembongan island	Bali	Indonesia			Island Southeast Asia	Asia
Bali32	AB007398			A075	A075	a2		Lembongan island	Bali	Indonesia			Island Southeast Asia	Asia
Bali39	AB007398			A075	A075	a2			Bali	Indonesia			Island Southeast Asia	Asia
Bali40	AB007398			A075	A075	a2			Bali	Indonesia			Island Southeast Asia	Asia
Bali44	AB007398			A075	A075	a2			Bali	Indonesia			Island Southeast Asia	Asia
Bali51	AB007398			A075	A075	a2			Bali	Indonesia			Island Southeast Asia	Asia
Bali58	AB007398			A075	A075	a2			Bali	Indonesia			Island Southeast Asia	Asia
Bali6	AB007398			A075	A075	a2		Tenganan	Bali	Indonesia			Island Southeast Asia	Asia
Bali61	AB007398			A075	A075	a2			Bali	Indonesia			Island Southeast Asia	Asia
Bali63	AB007398			A075	A075	a2			Bali	Indonesia			Island Southeast Asia	Asia
KA1	AB007398			A075	A075	a2			Kalimantan	Indonesia			Island Southeast Asia	Asia
KA10	AB007398			A075	A075	a2			Kalimantan	Indonesia			Island Southeast Asia	Asia
KA102	AB007398			A075	A075	a2		Mallinau	Kalimantan	Indonesia			Island Southeast Asia	Asia
KA103	AB007398			A075	A075	a2		Mallinau	Kalimantan	Indonesia			Island Southeast Asia	Asia
KA104	AB007398			A075	A075	a2		Mallinau	Kalimantan	Indonesia			Island Southeast Asia	Asia
KA105	AB007398			A075	A075	a2		Mallinau	Kalimantan	Indonesia			Island Southeast Asia	Asia
KA106	AB007398			A075	A075	a2		Mallinau	Kalimantan	Indonesia			Island Southeast Asia	Asia
KA107	AB007398			A075	A075	a2		Mallinau	Kalimantan	Indonesia			Island Southeast Asia	Asia
KA108	AB007398			A075	A075	a2		Mallinau	Kalimantan	Indonesia			Island Southeast Asia	Asia
KA113	AB007398			A075	A075	a2		Loksad	Kalimantan	Indonesia			Island Southeast Asia	Asia
KA117	AB007398			A075	A075	a2		Loksad	Kalimantan	Indonesia			Island Southeast Asia	Asia
KA119	AB007398			A075	A075	a2		Loksad	Kalimantan	Indonesia			Island Southeast Asia	Asia
KA12	AB007398			A075	A075	a2			Kalimantan	Indonesia			Island Southeast Asia	Asia
KA122	AB007398			A075	A075	a2		Latta Laga	Kalimantan	Indonesia			Island Southeast Asia	Asia
KA130	AB007398			A075	A075	a2		Latta Laga	Kalimantan	Indonesia			Island Southeast Asia	Asia
KA132	AB007398			A075	A075	a2		Latta Laga	Kalimantan	Indonesia			Island Southeast Asia	Asia
KA20	AB007398			A075	A075	a2			Kalimantan	Indonesia			Island Southeast Asia	Asia
KA25	AB007398			A075	A075	a2			Kalimantan	Indonesia			Island Southeast Asia	Asia
KA26	AB007398			A075	A075	a2			Kalimantan	Indonesia			Island Southeast Asia	Asia
KA27	AB007398			A075	A075	a2			Kalimantan	Indonesia			Island Southeast Asia	Asia
m2	AB007398			A075	A075	a2			Sulawesi	Indonesia			Island Southeast Asia	Asia
Tind.a	AB007398			A075	A075	a2			Kalimantan	Indonesia			Island Southeast Asia	Asia
m286	AB007398			A075	A075	a2		Ko Chang	Trat province	Thailand		Southwest Thailand	Southeast Asia	Asia
z1555	AB007398			A075	A075	a2			Chantaburi province	Thailand		East Thailand	Southeast Asia	Asia
z1560	AB007398			A075	A075	a2			Chantaburi province	Thailand		East Thailand	Southeast Asia	Asia
z1635				A075	A075	a2			Phitsanulok Province	Thailand		North East Thailand	Southeast Asia	Asia
z1643				A075	A075	a2			Phitsanulok Province	Thailand		North East Thailand	Southeast Asia	Asia
z1648				A075	A075	a2			Phetchabun Province	Thailand		North East Thailand	Southeast Asia	Asia
z1330	AB007398			A075	A075	a2		Phuket	Chalong	Thailand		Southwest Thailand	Southeast Asia	Asia
m200	AY660647			A076	A076	a1			Tamil Nadu	India			Indian Subcont	Asia
z364	AY660647			A076	A076	a1			Nagai District	India			Indian Subcont	Asia
m211	AY660648		Utd	A077	A077	a1			Tamil Nadu	India			Indian Subcont	Asia
m212	AY660649			A078	A078	a1			Tamil Nadu	India			Indian Subcont	Asia
m216	AY660649			A078	A078	a1			Tamil Nadu	India			Indian Subcont	Asia
m513	AY660650			A079	A079	NA	Singing dog		New Guinea Highland	New Guinea			Island Southeast Asia	Asia
m708	AY660650			A079	A079	NA	Village dog		New Guinea Lowland	New Guinea			Island Southeast Asia	Asia
m709	AY660650			A079	A079	NA	Village dog		New Guinea Lowland	New Guinea			Island Southeast Asia	Asia
m452			Utd	A080	A080	a1	Terrier Irish			Britain			British Isles	Europe
Boyko202	AY656703		Utd	A080	A080	a1	Village dog	Onhuno	North Namibia	Namibia		West ssAfrica	subSaharan Africa	Africa
Boyko203	AY656703		Utd	A080	A080	a1	Village dog	Endola	North Namibia	Namibia		West ssAfrica	subSaharan Africa	Africa
z1034	AY656703		Utd	A080	A080	a1			KwaZulu-Natal	South Africa	Lower EssAfrica	East ssAfrica	subSaharan Africa	Africa
z811	AY656703		Utd	A080	A080	a1			KwaZulu-Natal	South Africa	Lower EssAfrica	East ssAfrica	subSaharan Africa	Africa
3A			Utd	A080	A080	a1		Antep		Turkey	FC	Anatolia	Southwest Asia	Asia
7M			Utd	A080	A080	a1		Malatya		Turkey	FC	Anatolia	Southwest Asia	Asia
m427				A081	A081	a1	Hungarian Vizsla			Hungary			South Europe	Europe
Pires43	EU816456			A081	A081	a1	Sloughi			Morocco			North Africa	Africa
1686_CAL3	KJ139039.1			A081	A081	a1	Village dog			Nigeria
Bali38	AY656705			A082	A082	a1			Bali	Indonesia			Island Southeast Asia	Asia
Bali4	AY656705			A082	A082	a1		Tenganan	Bali	Indonesia			Island Southeast Asia	Asia
z192				A082	A082	a1	Mazandarani	Sari	Mazandaran	Iran		Persian Plateau	Southwest Asia	Asia
z194				A082	A082	a1	Stray dog	Vardavard	Tehran	Iran	FCbelt	Persian Plateau	Southwest Asia	Asia
10M				A082	A082	a1		Malatya		Turkey	FC	Anatolia	Southwest Asia	Asia
m560				A082	A082	a1	Mongrel (partly G. Shepherd)						N Cont Europe	Europe
m404			Utd	A083	A083	a1	Lancashire heeler			Britain			British Isles	Europe
10022	EU816457			A084	A084	a3			Hunan	China		S China	East Asia	Asia
5863	EU816458		Utd	A085	A085	a3			Guangxi	China		S China	East Asia	Asia
5950	EU816458		Utd	A085	A085	a3			Yunnan	China		S China	East Asia	Asia
5952	EU816458		Utd	A085	A085	a3			Yunnan	China		S China	East Asia	Asia
10054	EU816458		Utd	A085	A085	a3			Guizhou	China		S China	East Asia	Asia
10066	EU816458		Utd	A085	A085	a3			Guizhou	China		S China	East Asia	Asia
10086	EU816458		Utd	A085	A085	a3			Guizhou	China		S China	East Asia	Asia
10266	EU816458		Utd	A085	A085	a3			Yunnan	China		S China	East Asia	Asia
5885	EU816459			A086	A086	a3			Guangdong	China		S China	East Asia	Asia
5883	EU816460			A087	A087	a3			Guangxi	China		S China	East Asia	Asia
5874	EU816461			A088	A088	a5			Guangxi	China		S China	East Asia	Asia
5918	EU816462		Utd	A089	A089	a1			Jiangxi	China		S China	East Asia	Asia
KA8	EU816462		Utd	A089	A089	a1			Kalimantan	Indonesia			Island Southeast Asia	Asia
10194	EU816463			A090	A090	a2			Yunnan	China		S China	East Asia	Asia
10095	EU816464		Utd	A091	A091	a1			Guizhou	China		S China	East Asia	Asia
5947	EU816465		Utd	A092	A092	a6			Yunnan	China		S China	East Asia	Asia
5948	EU816465		Utd	A092	A092	a6			Yunnan	China		S China	East Asia	Asia
z1336	EU816465		Utd	A092	A092	a6		Phuket	Chalong	Thailand		Southwest Thailand	Southeast Asia	Asia
10083	EU816466			A093	A093	a1			Guizhou	China		S China	East Asia	Asia
10006	EU816467		Utd	A094	A094	a1			Hunan	China		S China	East Asia	Asia
9946	EU816468			A095	A095	a2			Shaanxi xian	China		C China	East Asia	Asia
5909	EU816469			A096	A096	a2			Jiangxi	China		S China	East Asia	Asia
10073	EU816470			A097	A097	a3			Guizhou	China		S China	East Asia	Asia
9954	EU816471			A098	A098	a2			Shaanxi xian	China		C China	East Asia	Asia
9995	EU816471			A098	A098	a2			Hunan	China		S China	East Asia	Asia
9998	EU816471			A098	A098	a2			Hunan	China		S China	East Asia	Asia
10000	EU816471			A098	A098	a2			Hunan	China		S China	East Asia	Asia
10004	EU816471			A098	A098	a2			Hunan	China		S China	East Asia	Asia
10009	EU816471			A098	A098	a2			Hunan	China		S China	East Asia	Asia
10010	EU816471			A098	A098	a2			Hunan	China		S China	East Asia	Asia
10021	EU816471			A098	A098	a2			Hunan	China		S China	East Asia	Asia
10024	EU816471			A098	A098	a2			Hunan	China		S China	East Asia	Asia
10038	EU816471			A098	A098	a2			Hunan	China		S China	East Asia	Asia
10043	EU816471			A098	A098	a2			Hunan	China		S China	East Asia	Asia
10045	EU816471			A098	A098	a2			Hunan	China		S China	East Asia	Asia
10046	EU816471			A098	A098	a2			Hunan	China		S China	East Asia	Asia
10047	EU816471			A098	A098	a2			Hunan	China		S China	East Asia	Asia
10049	EU816471			A098	A098	a2			Hunan	China		S China	East Asia	Asia
10050	EU816471			A098	A098	a2			Hunan	China		S China	East Asia	Asia
HN01	EU816471			A098	A098	a2			Hunan	China		S China	East Asia	Asia
10031	EU816472			A099	A099	a1			Hainansanya	China		Hainan	East Asia	Asia
10028	EU816472			A099	A099	a1			Hunan	China		S China	East Asia	Asia
HN03	EU816472			A099	A099	a1			Hunan	China		S China	East Asia	Asia
10092	EU816473		Utd	A100	A100	a1			Guizhou	China		S China	East Asia	Asia
5870	EU816474			A101	A101	a2			Jiangxi	China		S China	East Asia	Asia
5955	EU816475		Utd	A102	A102	a1			Shaanxi xian	China		C China	East Asia	Asia
1680_CAL3	KJ139287.1		Utd	A102	A102	a1	Village dog			Nigeria
1672_GTAR4	KJ139288.1		Utd	A102	A102	a1	Village dog			Nigeria
1687_CAL2	KJ139289.1		Utd	A102	A102	a1	Village dog			Nigeria
10002	EU816476			A103	A103	a2			Hunan	China		S China	East Asia	Asia
10041	EU816476			A103	A103	a2			Hunan	China		S China	East Asia	Asia
10162	EU816476			A103	A103	a2			Qinghai	China		W China	East Asia	Asia
TA15	EU816476			A103	A103	a2			Wufeng	Taiwan			Island East Asia	Asia
TA35	EU816476			A103	A103	a2			Jen'al	Taiwan			Island East Asia	Asia
z1456	EU816476			A103	A103	a2			KamPhaengPhet Province	Thailand		North West Thailand	Southeast Asia	Asia
z1457	EU816476			A103	A103	a2			KamPhaengPhet Province	Thailand		North West Thailand	Southeast Asia	Asia
z1662				A103	A103	a2			NongKhai Province	Thailand		North East Thailand	Southeast Asia	Asia
10070	EU816477			A104	A104	a2			Guizhou	China		S China	East Asia	Asia
10059	EU816478			A105	A105	a2			Guizhou	China		S China	East Asia	Asia
10204	EU816479			A106	A106	a3			Yunnan	China		S China	East Asia	Asia
5872	EU816480			A107	A084	a3			Guangxi	China		S China	East Asia	Asia
9940	EU816481		Utd	A109	A109	a1			Shaanxi xian	China		C China	East Asia	Asia
10096	EU816482			A110	A110	a5			Guizhou	China		S China	East Asia	Asia
5869	EU816483			A111	A111	a2			Guangxi	China		S China	East Asia	Asia
10085	EU816484			A112	A112	a2			Guizhou	China		S China	East Asia	Asia
5900	EU816485			A113	A113	a2			Jiangxi	China		S China	East Asia	Asia
10019	EU816486			A114	A114	a2			Hunan	China		S China	East Asia	Asia
10211	EU816487			A115	A115	a3			Yunnan	China		S China	East Asia	Asia
10253	EU816488			A116	A116	a5			Yunnan	China		S China	East Asia	Asia
10258	EU816488			A116	A116	a5			Yunnan	China		S China	East Asia	Asia
Bali11	EU816488			A116	A116	a5		Tenganan	Bali	Indonesia			Island Southeast Asia	Asia
Bali54	EU816488			A116	A116	a5			Bali	Indonesia			Island Southeast Asia	Asia
Bali62	EU816488			A116	A116	a5			Bali	Indonesia			Island Southeast Asia	Asia
z1473	EU816488			A116	A116	a5		TAK11-15	Tak Province	Thailand		North West Thailand	Southeast Asia	Asia
10165	EU816489			A117	A117	a6			Yunnan	China		S China	East Asia	Asia
m288	EU816490			A119	A119	a2		Bangkok	Bangkok	Thailand		South Thailand	Southeast Asia	Asia
Bali48	EU816491			A120	A120	a2			Bali	Indonesia			Island Southeast Asia	Asia
m263	EU816491			A120	A120	a2		Ko Chang	Trat province	Thailand		Southwest Thailand	Southeast Asia	Asia
m264	EU816491			A120	A120	a2		Ko Chang	Trat province	Thailand		Southwest Thailand	Southeast Asia	Asia
m265	EU816491			A120	A120	a2		Ko Chang	Trat province	Thailand		Southwest Thailand	Southeast Asia	Asia
m269	EU816491			A120	A120	a2		Ko Chang	Trat province	Thailand		Southwest Thailand	Southeast Asia	Asia
m273	EU816491			A120	A120	a2		Ko Chang	Trat province	Thailand		Southwest Thailand	Southeast Asia	Asia
m281	EU816491			A120	A120	a2		North of Ching Mai	Ching Mai	Thailand		Northwest Thailand	Southeast Asia	Asia
5867	EU816492			A121	A121	a5			Guangxi	China		S China	East Asia	Asia
m370	EU816492			A121	A121	a5		Sapa	Lao Cai province	Vietnam			Southeast Asia	Asia
m371	EU816492			A121	A121	a5		Sapa	Lao Cai province	Vietnam			Southeast Asia	Asia
m266	EU816493			A122	A122	a3		Ching Mai	Ching Mai	Thailand		Northwest Thailand	Southeast Asia	Asia
m282	EU816493			A122	A122	a3		Ching Mai	Ching Mai	Thailand		Northwest Thailand	Southeast Asia	Asia
z1477				A122	A122	a3		MHS1-5	MaeHongSon Province	Thailand		North West Thailand	Southeast Asia	Asia
z1484				A122	A122	a3		MHS9-14	MaeHongSon Province	Thailand		North West Thailand	Southeast Asia	Asia
z1500				A122	A122	a3		MHS25-26	MaeHongSon Province	Thailand		North West Thailand	Southeast Asia	Asia
z1512				A122	A122	a3		MHS38-44	MaeHongSon Province	Thailand		North West Thailand	Southeast Asia	Asia
z1515	EU816493			A122	A122	a3		MHS38-44	MaeHongSon Province	Thailand		North West Thailand	Southeast Asia	Asia
z1516	EU816493			A122	A122	a3		MHS38-44	MaeHongSon Province	Thailand		North West Thailand	Southeast Asia	Asia
m310	EU816494			A123	A123	a1	Laika, East/West Siberian		Siberia	Siberia			Siberia	Asia
z59	EU816494			A123	A123	a1	Laika, West Siberian		Siberia	Siberia			Siberia	Asia
5866	EU816496			A125	A125	a1			Guangxi	China		S China	East Asia	Asia
m293	EU816497		Utd	A126	A126	a1	Laika, East/West Siberian		Siberia	Siberia			Siberia	Asia
m295	EU816497		Utd	A126	A126	a1	Laika, East/West Siberian		Siberia	Siberia			Siberia	Asia
m296	EU816497		Utd	A126	A126	a1	Laika, East/West Siberian		Siberia	Siberia			Siberia	Asia
m308	EU816497		Utd	A126	A126	a1	Laika, East/West Siberian		Siberia	Siberia			Siberia	Asia
m311	EU816497		Utd	A126	A126	a1	Laika, East/West Siberian		Siberia	Siberia			Siberia	Asia
z1519			Utd	A126	A126	a1			LamPang Province	Thailand		North West Thailand	Southeast Asia	Asia
1684_CAL3	KJ139130.1		Utd	A127	A127	a1	Village dog			Nigeria
1689_CAL2	KJ139131.1		Utd	A127	A127	a1	Village dog			Nigeria
1447_IB2	KJ139132.1		Utd	A127	A127	a1	Village dog			Nigeria
1697_CAL3	KJ139133.1		Utd	A127	A127	a1	Village dog			Nigeria
1533_CAL2	KJ139134.1		Utd	A127	A127	a1	Village dog			Nigeria
m593			Utd	A127	A127	a1	Stray dog			Spain			South Europe	Europe
m351	EU816498		Utd	A127	A127	a1	Azawakh						North Africa	Africa
m357	EU816498		Utd	A127	A127	a1	Azawakh						North Africa	Africa
m386	EU816499			A128	A128	a1		Sapa	Lao Cai province	Vietnam			Southeast Asia	Asia
m369	EU816499			A128	A128	a1		Sapa		Vietnam			Southeast Asia	Asia
m289	EU816500			A129	A129	a1	Laika, East/West Siberian		Siberia	Siberia			Siberia	Asia
5879	EU816501			A130	A130	a5			Guangxi	China		S China	East Asia	Asia
10090	EU816501			A130	A130	a5			Guizhou	China		S China	East Asia	Asia
10265	EU816501			A130	A130	a5			Yunnan	China		S China	East Asia	Asia
Bali29	EU816501			A130	A130	a5		Lembongan island	Bali	Indonesia			Island Southeast Asia	Asia
z1582				A130	A130	a5	Thai Ridgeback			Thailand		East Thailand	Southeast Asia	Asia
z1494				A130	A130	a5		MHS15-20	MaeHongSon Province	Thailand		North West Thailand	Southeast Asia	Asia
z1511				A130	A130	a5		MHS32-37	MaeHongSon Province	Thailand		North West Thailand	Southeast Asia	Asia
z1518				A130	A130	a5		MHS38-44	MaeHongSon Province	Thailand		North West Thailand	Southeast Asia	Asia
z1324	EU816501			A130	A130	a5		Phuket	Chalong	Thailand		Southwest Thailand	Southeast Asia	Asia
m382	EU816501			A130	A130	a5		Sapa	Lao Cai province	Vietnam			Southeast Asia	Asia
m372	EU816502			A131	A131	a5		Sapa	Lao Cai province	Vietnam			Southeast Asia	Asia
z520	EU816503			A132	A132	a1				Cambodia			Southeast Asia	Asia
z1574				A132	A132	a1	Thai Ridgeback			Thailand		East Thailand	Southeast Asia	Asia
z1589				A132	A132	a1	Thai Ridgeback			Thailand		East Thailand	Southeast Asia	Asia
m262	EU816503			A132	A132	a1		Ko Chang	Trat province	Thailand		Southwest Thailand	Southeast Asia	Asia
m270	EU816503			A132	A132	a1		Ko Chang	Trat province	Thailand		Southwest Thailand	Southeast Asia	Asia
m274	EU816503			A132	A132	a1		Bangkok	Bangkok	Thailand		South Thailand	Southeast Asia	Asia
z1649				A132	A132	a1			Phetchabun Province	Thailand		North East Thailand	Southeast Asia	Asia
z1657				A132	A132	a1			NongKhai Province	Thailand		North East Thailand	Southeast Asia	Asia
z1660				A132	A132	a1			NongKhai Province	Thailand		North East Thailand	Southeast Asia	Asia
z1702				A132	A132	a1			UdonThani Province	Thailand		North East Thailand	Southeast Asia	Asia
z1711				A132	A132	a1			Kalasin Province	Thailand		North East Thailand	Southeast Asia	Asia
z1567	EU816503			A132	A132	a1			Trad province	Thailand		East Thailand	Southeast Asia	Asia
m383	EU816503			A132	A132	a1				Vietnam			Southeast Asia	Asia
m294	EU816504		Utd	A133	A133	a1	Laika, East/West Siberian		Siberia	Siberia			Siberia	Asia
Con40				A134	A134	a1	Persian Greyhound	Bastak	Hormozgan	Iran	FCbelt	Persian Plateau	Southwest Asia	Asia
z214		UT	Utd	A135	A027	a1	Guard dog	Mazinan	Xorasan	Iran		Persian Plateau	Southwest Asia	Asia
con15		UT	Utd	A135	A027	a1	Kordi		Ilam	Iran	FC	Persian Plateau	Southwest Asia	Asia
Con16		UT	Utd	A135	A027	a1	Kordi		Ilam	Iran	FC	Persian Plateau	Southwest Asia	Asia
Con17		UT	Utd	A135	A027	a1	Kordi		Ilam	Iran	FC	Persian Plateau	Southwest Asia	Asia
z213		UT	Utd	A135	A027	a1	Sheep dog	Bardaskan	Xorasan	Iran		Persian Plateau	Southwest Asia	Asia
10119	EU816507			A136	A007	a5			Hainansanya	China		Hainan	East Asia	Asia
10124	EU816507			A136	A007	a5			Hainansanya	China		Hainan	East Asia	Asia
10135	EU816507			A136	A007	a5			Hainansanya	China		Hainan	East Asia	Asia
10169	EU816508			A137	A137	a2			Yunnan	China		S China	East Asia	Asia
[truncated: 1,256 more rows]

## Sheet: Thailand
ID	GenBank	UT	UTd	HT	HT Ign Indels	subHG	Breed	Location	Area	Country	Region	Cont	Subregion	Reference
z1323	AF531655	UT	Utd	A002	A002	a1		Phuket	Chalong	Thailand	Southeast Asia	Asia	South	Oskarsson et al. 2011
z1715	AF531655	UT	Utd	A002	A002	a1			MahaSarakham Province	Thailand	Southeast Asia	Asia	Northeast	This study
z1658	AF531655	UT	Utd	A002	A002	a1			NongKhai Province	Thailand	Southeast Asia	Asia	Northeast	This study
z1664	AF531655	UT	Utd	A002	A002	a1			UdonThani Province	Thailand	Southeast Asia	Asia	Northeast	This study
z1680	AF531655	UT	Utd	A002	A002	a1			UdonThani Province	Thailand	Southeast Asia	Asia	Northeast	This study
m280	AF531656	UT	Utd	A003	A003	a1				Thailand	Southeast Asia	Asia		Pang et al. 2009
m737	AF531658	UT	Utd	A005	A005	a1				Thailand	Southeast Asia	Asia		This study
R30	AF531659		Utd	A006	A006	a1	Thai Ridgeback			Thailand	Southeast Asia	Asia		Savolainen et al. 2002
z1668	AF531659		Utd	A006	A006	a1			NongKhai Province	Thailand	Southeast Asia	Asia	Northeast	This study
z1682	AF531659		Utd	A006	A006	a1			SakonNakhon Province	Thailand	Southeast Asia	Asia	Northeast	This study
z1579	AF531659		Utd	A006	A006	a1	Thai Ridgeback			Thailand	Southeast Asia	Asia		This study
z1461	AF531660			A007	A007	a5		TAK1-4	Tak Province	Thailand	Southeast Asia	Asia	North	Oskarsson et al. 2011
m283	AF531660			A007	A007	a5		Ching Mai	Ching Mai	Thailand	Southeast Asia	Asia	North	Pang et al. 2009
P67	AF531660			A007	A007	a5	Thai Ridgeback			Thailand	Southeast Asia	Asia		Savolainen et al. 2002
z1624	AF531660			A007	A007	a5			ChiangMai Province	Thailand	Southeast Asia	Asia	North	This study
z1520	AF531660			A007	A007	a5			LamPang Province	Thailand	Southeast Asia	Asia	North	This study
z1489	AF531660			A007	A007	a5		MHS15-20	MaeHongSon Province	Thailand	Southeast Asia	Asia	North	This study
z1496	AF531660			A007	A007	a5		MHS21-24	MaeHongSon Province	Thailand	Southeast Asia	Asia	North	This study
z1666	AF531660			A007	A007	a5			NongKhai Province	Thailand	Southeast Asia	Asia	Northeast	This study
z1670	AF531660			A007	A007	a5			NongKhai Province	Thailand	Southeast Asia	Asia	Northeast	This study
z1627	AF531660			A007	A007	a5			Phitsanulok Province	Thailand	Southeast Asia	Asia	Central	This study
z1686	AF531660			A007	A007	a5			SakonNakhon Province	Thailand	Southeast Asia	Asia	Northeast	This study
z1672	AF531660			A007	A007	a5			UdonThani Province	Thailand	Southeast Asia	Asia	Northeast	This study
z1674	AF531660			A007	A007	a5			UdonThani Province	Thailand	Southeast Asia	Asia	Northeast	This study
z1700	AF531660			A007	A007	a5			UdonThani Province	Thailand	Southeast Asia	Asia	Northeast	This study
z1583	AF531660			A007	A007	a5	Thai Ridgeback			Thailand	Southeast Asia	Asia		This study
z1584	AF531660			A007	A007	a5	Thai Ridgeback			Thailand	Southeast Asia	Asia		This study
z1590	AF531660			A007	A007	a5	Thai Ridgeback			Thailand	Southeast Asia	Asia		This study
z1591	AF531660			A007	A007	a5	Thai Ridgeback			Thailand	Southeast Asia	Asia		This study
z1561	AF531661		Utd	A008	A008	a5			Chanthaburi	Thailand	Southeast Asia	Asia	South	Oskarsson et al. 2011
P63	AF531661		Utd	A008	A008	a5	Thai Ridgeback			Thailand	Southeast Asia	Asia		Savolainen et al. 2002
z1619	AF531661		Utd	A008	A008	a5			ChiangMai Province	Thailand	Southeast Asia	Asia	North	This study
z1459	AF531661		Utd	A008	A008	a5			KamPhaengPhet Province	Thailand	Southeast Asia	Asia	Central	This study
z1493	AF531661		Utd	A008	A008	a5		MHS15-20	MaeHongSon Province	Thailand	Southeast Asia	Asia	North	This study
z1638	AF531661		Utd	A008	A008	a5			Phitsanulok Province	Thailand	Southeast Asia	Asia	Central	This study
z1577	AF531661		Utd	A008	A008	a5	Thai Ridgeback			Thailand	Southeast Asia	Asia		This study
z1578	AF531661		Utd	A008	A008	a5	Thai Ridgeback			Thailand	Southeast Asia	Asia		This study
z1325	AF531664	UT	Utd	A011	A011	a1		Phuket	Chalong	Thailand	Southeast Asia	Asia	South	Oskarsson et al. 2011
z1331	AF531664	UT	Utd	A011	A011	a1		Phuket	Chalong	Thailand	Southeast Asia	Asia	South	Oskarsson et al. 2011
z1332	AF531664	UT	Utd	A011	A011	a1		Phuket	Chalong	Thailand	Southeast Asia	Asia	South	Oskarsson et al. 2011
z1557	AF531664	UT	Utd	A011	A011	a1			Chanthaburi	Thailand	Southeast Asia	Asia	South	Oskarsson et al. 2011
z1558	AF531664	UT	Utd	A011	A011	a1			Chanthaburi	Thailand	Southeast Asia	Asia	South	Oskarsson et al. 2011
z1337	AF531664	UT	Utd	A011	A011	a1		Kata	Phuket	Thailand	Southeast Asia	Asia	South	Oskarsson et al. 2011
z1328	AF531664	UT	Utd	A011	A011	a1		Ranong Town	Ranong	Thailand	Southeast Asia	Asia	South	Oskarsson et al. 2011
z1329	AF531664	UT	Utd	A011	A011	a1		Ranong Town	Ranong	Thailand	Southeast Asia	Asia	South	Oskarsson et al. 2011
z1465	AF531664	UT	Utd	A011	A011	a1		TAK5-8	Tak Province	Thailand	Southeast Asia	Asia	North	Oskarsson et al. 2011
z1562	AF531664	UT	Utd	A011	A011	a1			Trat province	Thailand	Southeast Asia	Asia	South	Oskarsson et al. 2011
z1565	AF531664	UT	Utd	A011	A011	a1			Trat province	Thailand	Southeast Asia	Asia	South	Oskarsson et al. 2011
z1566	AF531664	UT	Utd	A011	A011	a1			Trat province	Thailand	Southeast Asia	Asia	South	Oskarsson et al. 2011
z1569	AF531664	UT	Utd	A011	A011	a1			Trat province	Thailand	Southeast Asia	Asia	South	Oskarsson et al. 2011
z1571	AF531664	UT	Utd	A011	A011	a1			Trat province	Thailand	Southeast Asia	Asia	South	Oskarsson et al. 2011
m277	AF531664	UT	Utd	A011	A011	a1		North of Ching Mai	Ching Mai	Thailand	Southeast Asia	Asia	North	Pang et al. 2009
m279	AF531664	UT	Utd	A011	A011	a1		North of Ching Mai	Ching Mai	Thailand	Southeast Asia	Asia	North	Pang et al. 2009
m36	AF531664	UT	Utd	A011	A011	a1				Thailand	Southeast Asia	Asia	North	Savolainen et al. 2002
P64	AF531664	UT	Utd	A011	A011	a1	Thai Ridgeback			Thailand	Southeast Asia	Asia		Savolainen et al. 2002
z1612	AF531664	UT	Utd	A011	A011	a1			ChiangMai Province	Thailand	Southeast Asia	Asia	North	This study
z1613	AF531664	UT	Utd	A011	A011	a1			ChiangMai Province	Thailand	Southeast Asia	Asia	North	This study
z1614	AF531664	UT	Utd	A011	A011	a1			ChiangMai Province	Thailand	Southeast Asia	Asia	North	This study
z1626	AF531664	UT	Utd	A011	A011	a1			ChiangMai Province	Thailand	Southeast Asia	Asia	North	This study
z1458	AF531664	UT	Utd	A011	A011	a1			KamPhaengPhet Province	Thailand	Southeast Asia	Asia	Central	This study
z1495	AF531664	UT	Utd	A011	A011	a1		MHS21-24	MaeHongSon Province	Thailand	Southeast Asia	Asia	North	This study
z1718	AF531664	UT	Utd	A011	A011	a1			NakhonRatchasima Province	Thailand	Southeast Asia	Asia	Northeast	This study
z1667	AF531664	UT	Utd	A011	A011	a1			NongKhai Province	Thailand	Southeast Asia	Asia	Northeast	This study
z1650	AF531664	UT	Utd	A011	A011	a1			Phetchabun Province	Thailand	Southeast Asia	Asia	Central	This study
z1639	AF531664	UT	Utd	A011	A011	a1			Phitsanulok Province	Thailand	Southeast Asia	Asia	Central	This study
z1641	AF531664	UT	Utd	A011	A011	a1			Phitsanulok Province	Thailand	Southeast Asia	Asia	Central	This study
z1644	AF531664	UT	Utd	A011	A011	a1			Phitsanulok Province	Thailand	Southeast Asia	Asia	Central	This study
z1684	AF531664	UT	Utd	A011	A011	a1			SakonNakhon Province	Thailand	Southeast Asia	Asia	Northeast	This study
z1691	AF531664	UT	Utd	A011	A011	a1			SakonNakhon Province	Thailand	Southeast Asia	Asia	Northeast	This study
z1693	AF531664	UT	Utd	A011	A011	a1			SakonNakhon Province	Thailand	Southeast Asia	Asia	Northeast	This study
z1695	AF531664	UT	Utd	A011	A011	a1			SakonNakhon Province	Thailand	Southeast Asia	Asia	Northeast	This study
z1466	AF531664	UT	Utd	A011	A011	a1		TAK5-8	Tak Province	Thailand	Southeast Asia	Asia	North	This study
z1467	AF531664	UT	Utd	A011	A011	a1		TAK5-8	Tak Province	Thailand	Southeast Asia	Asia	North	This study
m272	AF531665		Utd	A012	A012	a1		Ko Chang	Trat province	Thailand	Southeast Asia	Asia	South	Pang et al. 2009
m287	AF531665		Utd	A012	A012	a1		Ko Chang	Trat province	Thailand	Southeast Asia	Asia	South	Pang et al. 2009
m379	AF531665		Utd	A012	A012	a1		Ko Chang	Trat province	Thailand	Southeast Asia	Asia	South	Pang et al. 2009
z1575	AF531665		Utd	A012	A012	a1	Thai Ridgeback			Thailand	Southeast Asia	Asia		This study
z1576	AF531665		Utd	A012	A012	a1	Thai Ridgeback			Thailand	Southeast Asia	Asia		This study
z1587	AF531665		Utd	A012	A012	a1	Thai Ridgeback			Thailand	Southeast Asia	Asia		This study
z1588	AF531665		Utd	A012	A012	a1	Thai Ridgeback			Thailand	Southeast Asia	Asia		This study
z1335	AF531668	UT	Utd	A016	A016	a1		Phuket	Chalong	Thailand	Southeast Asia	Asia	South	Oskarsson et al. 2011
z1687	AF531668	UT	Utd	A016	A016	a1			SakonNakhon Province	Thailand	Southeast Asia	Asia	Northeast	This study
z1618	AF531669	UT	Utd	A017	A017	a1			ChiangMai Province	Thailand	Southeast Asia	Asia	North	This study
z1712	AF531669	UT	Utd	A017	A017	a1			Kalasin Province	Thailand	Southeast Asia	Asia	Northeast	This study
z1654	AF531669	UT	Utd	A017	A017	a1			KhonKaen Province	Thailand	Southeast Asia	Asia	Northeast	This study
z1713	AF531669	UT	Utd	A017	A017	a1			MahaSarakham Province	Thailand	Southeast Asia	Asia	Northeast	This study
z1653	AF531669	UT	Utd	A017	A017	a1			Phetchabun Province	Thailand	Southeast Asia	Asia	Central	This study
z1636	AF531669	UT	Utd	A017	A017	a1			Phitsanulok Province	Thailand	Southeast Asia	Asia	Central	This study
z1334	AF531670	UT	Utd	A018	A018	a1		Phuket	Chalong	Thailand	Southeast Asia	Asia	South	Oskarsson et al. 2011
z1568	AF531670	UT	Utd	A018	A018	a1			Trat province	Thailand	Southeast Asia	Asia	South	Oskarsson et al. 2011
m257	AF531670	UT	Utd	A018	A018	a1		Bangkok	Bangkok	Thailand	Southeast Asia	Asia	South	Pang et al. 2009
m260	AF531670	UT	Utd	A018	A018	a1		Bangkok	Bangkok	Thailand	Southeast Asia	Asia	South	Pang et al. 2009
m261	AF531670	UT	Utd	A018	A018	a1		Bangkok	Bangkok	Thailand	Southeast Asia	Asia	South	Pang et al. 2009
m285	AF531670	UT	Utd	A018	A018	a1		Ko Chang	Trat province	Thailand	Southeast Asia	Asia	South	Pang et al. 2009
P65	AF531670	UT	Utd	A018	A018	a1	Thai Ridgeback			Thailand	Southeast Asia	Asia		Savolainen et al. 2002
z1506	AF531670	UT	Utd	A018	A018	a1		MHS27-32	MaeHongSon Province	Thailand	Southeast Asia	Asia	North	This study
z1659	AF531670	UT	Utd	A018	A018	a1			NongKhai Province	Thailand	Southeast Asia	Asia	Northeast	This study
z1645	AF531670	UT	Utd	A018	A018	a1			Phetchabun Province	Thailand	Southeast Asia	Asia	Central	This study
z1634	AF531670	UT	Utd	A018	A018	a1			Phitsanulok Province	Thailand	Southeast Asia	Asia	Central	This study
z1692	AF531670	UT	Utd	A018	A018	a1			SakonNakhon Province	Thailand	Southeast Asia	Asia	Northeast	This study
m271	AF531671	UT	Utd	A019	A019	a1		Ko Chang	Trat province	Thailand	Southeast Asia	Asia	South	Pang et al. 2009
z1717	AF531671	UT	Utd	A019	A019	a1			NakhonRatchasima Province	Thailand	Southeast Asia	Asia	Northeast	This study
z1678	AF531671	UT	Utd	A019	A019	a1			UdonThani Province	Thailand	Southeast Asia	Asia	Northeast	This study
z1572	AF531679	UT	Utd	A027	A027	a1			Chanthaburi	Thailand	Southeast Asia	Asia	South	Oskarsson et al. 2011
z1482	AF531679	UT	Utd	A027	A027	a1		MHS6-8	MaeHongSon Province	Thailand	Southeast Asia	Asia	North	Oskarsson et al. 2011
z1655	AF531679	UT	Utd	A027	A027	a1			KhonKaen Province	Thailand	Southeast Asia	Asia	Northeast	This study
z1665	AF531679	UT	Utd	A027	A027	a1			UdonThani Province	Thailand	Southeast Asia	Asia	Northeast	This study
z1676	AF531679	UT	Utd	A027	A027	a1			UdonThani Province	Thailand	Southeast Asia	Asia	Northeast	This study
z1699	AF531679	UT	Utd	A027	A027	a1			UdonThani Province	Thailand	Southeast Asia	Asia	Northeast	This study
z1486	AY660633			A029	A029	a2		MHS9-14	MaeHongSon Province	Thailand	Southeast Asia	Asia	North	Oskarsson et al. 2011
z1460	AY660633			A029	A029	a2		TAK1-4	Tak Province	Thailand	Southeast Asia	Asia	North	Oskarsson et al. 2011
z1625	AY660633			A029	A029	a2			ChiangMai Province	Thailand	Southeast Asia	Asia	North	This study
z1462	AY660633			A029	A029	a2		TAK1-4	Tak Province	Thailand	Southeast Asia	Asia	North	This study
z1673	AY660633			A029	A029	a2			UdonThani Province	Thailand	Southeast Asia	Asia	Northeast	This study
z639	AF531687			A035	A035	a2	Thai Ridgeback			Thailand	Southeast Asia	Asia		Oskarsson et al. 2011
R29	AF531687			A035	A035	a2	Thai Ridgeback			Thailand	Southeast Asia	Asia		Savolainen et al. 2002
z1623	AF531691	UT	Utd	A040	A040	a1			ChiangMai Province	Thailand	Southeast Asia	Asia	North	This study
z1522	AF531695			A044	A044	a2			Bangkok Province	Thailand	Southeast Asia	Asia	South	Oskarsson et al. 2011
z1321	AF531695			A044	A044	a2		Phuket	Chalong	Thailand	Southeast Asia	Asia	South	Oskarsson et al. 2011
z1559	AF531695			A044	A044	a2			Chanthaburi	Thailand	Southeast Asia	Asia	South	Oskarsson et al. 2011
z1322	AF531695			A044	A044	a2		Khao Sok	Surat Tani	Thailand	Southeast Asia	Asia	South	Oskarsson et al. 2011
z1469	AF531695			A044	A044	a2		TAK9-10	Tak Province	Thailand	Southeast Asia	Asia	North	Oskarsson et al. 2011
m348	AF531695			A044	A044	a2				Thailand	Southeast Asia	Asia	Central	Oskarsson et al. 2011
z701	AF531695			A044	A044	a2	Thai Ridgeback			Thailand	Southeast Asia	Asia		Oskarsson et al. 2011
m275	AF531695			A044	A044	a2		Laem Ngop	Trat province	Thailand	Southeast Asia	Asia	South	Pang et al. 2009
m38	AF531695			A044	A044	a2				Thailand	Southeast Asia	Asia		Savolainen et al. 2002
z1709	AF531695			A044	A044	a2			Kalasin Province	Thailand	Southeast Asia	Asia	Northeast	This study
z1710	AF531695			A044	A044	a2			Kalasin Province	Thailand	Southeast Asia	Asia	Northeast	This study
z1656	AF531695			A044	A044	a2			KhonKaen Province	Thailand	Southeast Asia	Asia	Northeast	This study
z1521	AF531695			A044	A044	a2			LamPang Province	Thailand	Southeast Asia	Asia	North	This study
z1498	AF531695			A044	A044	a2		MHS21-24	MaeHongSon Province	Thailand	Southeast Asia	Asia	North	This study
z1714	AF531695			A044	A044	a2			MahaSarakham Province	Thailand	Southeast Asia	Asia	Northeast	This study
z1671	AF531695			A044	A044	a2			NongKhai Province	Thailand	Southeast Asia	Asia	Northeast	This study
z1652	AF531695			A044	A044	a2			Phetchabun Province	Thailand	Southeast Asia	Asia	Central	This study
z1696	AF531695			A044	A044	a2			SakonNakhon Province	Thailand	Southeast Asia	Asia	Northeast	This study
z1585	AF531695			A044	A044	a2	Thai Ridgeback			Thailand	Southeast Asia	Asia		This study
m37	AF531697			A046	A046	a3				Thailand	Southeast Asia	Asia	North	Savolainen et al. 2002
m276	D83635			A065	A065	a4		Laem Ngop	Trat province	Thailand	Southeast Asia	Asia	South	Pang et al. 2009
z1463	D83635			A065	A065	a4		TAK1-4	Tak Province	Thailand	Southeast Asia	Asia	North	This study
z1327	D83612			A071	A071	a1		Ranong Town	Ranong	Thailand	Southeast Asia	Asia	South	Oskarsson et al. 2011
z1479	AF531714			A073	A073	a2		MHS1-5	MaeHongSon Province	Thailand	Southeast Asia	Asia	North	Oskarsson et al. 2011
z1330	AB007398			A075	A075	a2		Phuket	Chalong	Thailand	Southeast Asia	Asia	South	Oskarsson et al. 2011
z1555	AB007398			A075	A075	a2			Chanthaburi	Thailand	Southeast Asia	Asia	South	Oskarsson et al. 2011
z1560	AB007398			A075	A075	a2			Chanthaburi	Thailand	Southeast Asia	Asia	South	Oskarsson et al. 2011
m286	AB007398			A075	A075	a2		Ko Chang	Trat province	Thailand	Southeast Asia	Asia	South	Pang et al. 2009
z1648	AB007398			A075	A075	a2			Phetchabun Province	Thailand	Southeast Asia	Asia	Central	This study
z1635	AB007398			A075	A075	a2			Phitsanulok Province	Thailand	Southeast Asia	Asia	Central	This study
z1643	AB007398			A075	A075	a2			Phitsanulok Province	Thailand	Southeast Asia	Asia	Central	This study
z1336	EU816465		Utd	A092	A092	a6		Phuket	Chalong	Thailand	Southeast Asia	Asia	South	Oskarsson et al. 2011
z1456	EU816476			A103	A103	a2			KamPhaengPhet Province	Thailand	Southeast Asia	Asia	Central	Oskarsson et al. 2011
z1457	EU816476			A103	A103	a2			KamPhaengPhet Province	Thailand	Southeast Asia	Asia	Central	Oskarsson et al. 2011
z1662	EU816476			A103	A103	a2			NongKhai Province	Thailand	Southeast Asia	Asia	Northeast	This study
z1473	EU816488			A116	A116	a5		TAK11-15	Tak Province	Thailand	Southeast Asia	Asia	North	Oskarsson et al. 2011
m288	EU816490			A119	A119	a2		Bangkok	Bangkok	Thailand	Southeast Asia	Asia	South	Pang et al. 2009
m281	EU816491			A120	A120	a2		North of Ching Mai	Ching Mai	Thailand	Southeast Asia	Asia	North	Pang et al. 2009
m263	EU816491			A120	A120	a2		Ko Chang	Trat province	Thailand	Southeast Asia	Asia	South	Pang et al. 2009
m264	EU816491			A120	A120	a2		Ko Chang	Trat province	Thailand	Southeast Asia	Asia	South	Pang et al. 2009
m265	EU816491			A120	A120	a2		Ko Chang	Trat province	Thailand	Southeast Asia	Asia	South	Pang et al. 2009
m269	EU816491			A120	A120	a2		Ko Chang	Trat province	Thailand	Southeast Asia	Asia	South	Pang et al. 2009
m273	EU816491			A120	A120	a2		Ko Chang	Trat province	Thailand	Southeast Asia	Asia	South	Pang et al. 2009
z1515	EU816493			A122	A122	a3		MHS38-44	MaeHongSon Province	Thailand	Southeast Asia	Asia	North	Oskarsson et al. 2011
z1516	EU816493			A122	A122	a3		MHS38-44	MaeHongSon Province	Thailand	Southeast Asia	Asia	North	Oskarsson et al. 2011
m266	EU816493			A122	A122	a3		Ching Mai	Ching Mai	Thailand	Southeast Asia	Asia	North	Pang et al. 2009
m282	EU816493			A122	A122	a3		Ching Mai	Ching Mai	Thailand	Southeast Asia	Asia	North	Pang et al. 2009
z1477	EU816493			A122	A122	a3		MHS1-5	MaeHongSon Province	Thailand	Southeast Asia	Asia	North	This study
z1484	EU816493			A122	A122	a3		MHS9-14	MaeHongSon Province	Thailand	Southeast Asia	Asia	North	This study
z1500	EU816493			A122	A122	a3		MHS25-26	MaeHongSon Province	Thailand	Southeast Asia	Asia	North	This study
z1512	EU816493			A122	A122	a3		MHS38-44	MaeHongSon Province	Thailand	Southeast Asia	Asia	North	This study
z1519	EU816497		Utd	A126	A126	a1			LamPang Province	Thailand	Southeast Asia	Asia	North	This study
z1324	EU816501			A130	A130	a5		Phuket	Chalong	Thailand	Southeast Asia	Asia	South	Oskarsson et al. 2011
z1494	EU816501			A130	A130	a5		MHS15-20	MaeHongSon Province	Thailand	Southeast Asia	Asia	North	This study
z1511	EU816501			A130	A130	a5		MHS32-37	MaeHongSon Province	Thailand	Southeast Asia	Asia	North	This study
z1518	EU816501			A130	A130	a5		MHS38-44	MaeHongSon Province	Thailand	Southeast Asia	Asia	North	This study
z1582	EU816501			A130	A130	a5	Thai Ridgeback			Thailand	Southeast Asia	Asia		This study
z1567	EU816503			A132	A132	a1			Trat province	Thailand	Southeast Asia	Asia	South	Oskarsson et al. 2011
m274	EU816503			A132	A132	a1		Bangkok	Bangkok	Thailand	Southeast Asia	Asia	South	Pang et al. 2009
m262	EU816503			A132	A132	a1		Ko Chang	Trat province	Thailand	Southeast Asia	Asia	South	Pang et al. 2009
m270	EU816503			A132	A132	a1		Ko Chang	Trat province	Thailand	Southeast Asia	Asia	South	Pang et al. 2009
z1711	EU816503			A132	A132	a1			Kalasin Province	Thailand	Southeast Asia	Asia	Northeast	This study
z1657	EU816503			A132	A132	a1			NongKhai Province	Thailand	Southeast Asia	Asia	Northeast	This study
z1660	EU816503			A132	A132	a1			NongKhai Province	Thailand	Southeast Asia	Asia	Northeast	This study
z1649	EU816503			A132	A132	a1			Phetchabun Province	Thailand	Southeast Asia	Asia	Central	This study
z1702	EU816503			A132	A132	a1			UdonThani Province	Thailand	Southeast Asia	Asia	Northeast	This study
z1574	EU816503			A132	A132	a1	Thai Ridgeback			Thailand	Southeast Asia	Asia		This study
z1589	EU816503			A132	A132	a1	Thai Ridgeback			Thailand	Southeast Asia	Asia		This study
z1476	EU816509			A138	A138	a5		MHS1-5	MaeHongSon Province	Thailand	Southeast Asia	Asia	North	This study
m267	HQ452447		Utd	A216	A006	a1				Thailand	Southeast Asia	Asia	Central	Oskarsson et al. 2011
z1688	HQ452447		Utd	A216	A006	a1			SakonNakhon Province	Thailand	Southeast Asia	Asia	Northeast	This study
z1698	HQ452447		Utd	A216	A006	a1			SakonNakhon Province	Thailand	Southeast Asia	Asia	Northeast	This study
z1707	HQ452447		Utd	A216	A006	a1			UdonThani Province	Thailand	Southeast Asia	Asia	Northeast	This study
z1478	HQ452450			A219	A219	a1		MHS1-5	MaeHongSon Province	Thailand	Southeast Asia	Asia	North	Oskarsson et al. 2011
z1481	HQ452451			A220	A220	a1		MHS6-8	MaeHongSon Province	Thailand	Southeast Asia	Asia	North	Oskarsson et al. 2011
z1480	HQ452451			A220	A220	a1		MHS6-8	MaeHongSon Province	Thailand	Southeast Asia	Asia	North	This study
z1554	HQ452452		Utd	A221	A221	a1			Chanthaburi	Thailand	Southeast Asia	Asia	South	Oskarsson et al. 2011
z1505	HQ452453			A222	A222	a5		MHS27-32	MaeHongSon Province	Thailand	Southeast Asia	Asia	North	Oskarsson et al. 2011
z1502	HQ452453			A222	A222	a5		MHS27-32	MaeHongSon Province	Thailand	Southeast Asia	Asia	North	This study
z1491	HQ452454			A223	A223	a5		MHS15-20	MaeHongSon Province	Thailand	Southeast Asia	Asia	North	Oskarsson et al. 2011
z1610	HQ452454			A223	A223	a5			ChiangMai Province	Thailand	Southeast Asia	Asia	North	This study
z1611	HQ452454			A223	A223	a5			ChiangMai Province	Thailand	Southeast Asia	Asia	North	This study
z1620	HQ452454			A223	A223	a5			ChiangMai Province	Thailand	Southeast Asia	Asia	North	This study
z1470	HQ452455		Utd	A224	A224	a1		TAK11-15	Tak Province	Thailand	Southeast Asia	Asia	North	Oskarsson et al. 2011
z1503	HQ452457		Utd	A226	A226	a1		MHS27-32	MaeHongSon Province	Thailand	Southeast Asia	Asia	North	Oskarsson et al. 2011
z1487	HQ452458			A227	A227	a5		MHS9-14	MaeHongSon Province	Thailand	Southeast Asia	Asia	North	Oskarsson et al. 2011
z1651				A228	A228	a2			Phetchabun Province	Thailand	Southeast Asia	Asia	Central	This study
z1708				A229	A229	a1			UdonThani Province	Thailand	Southeast Asia	Asia	Northeast	This study
z1630				A230	A230	a3	Thai Bangkaew		Phitsanulok Province	Thailand	Southeast Asia	Asia	Central	This study
z1642				A230	A230	a3			Phitsanulok Province	Thailand	Southeast Asia	Asia	Central	This study
z1464				A231	A231	a5		TAK5-8	Tak Province	Thailand	Southeast Asia	Asia	North	This study
z1615				A232	A232	a2			ChiangMai Province	Thailand	Southeast Asia	Asia	North	This study
z1621				A232	A232	a2			ChiangMai Province	Thailand	Southeast Asia	Asia	North	This study
z1514				A232	A232	a2		MHS38-44	MaeHongSon Province	Thailand	Southeast Asia	Asia	North	This study
z1472				A233	A233	a5		TAK11-15	Tak Province	Thailand	Southeast Asia	Asia	North	This study
z1690				A234	A234	a5			SakonNakhon Province	Thailand	Southeast Asia	Asia	Northeast	This study
z1333				A235	A235	a1		Phuket	Chalong	Thailand	Southeast Asia	Asia	South	This study
z1663				A236	A236	a2			UdonThani Province	Thailand	Southeast Asia	Asia	Northeast	This study
z1677				A237	A237	a2			UdonThani Province	Thailand	Southeast Asia	Asia	Northeast	This study
z1513				A238	A238	a5		MHS38-44	MaeHongSon Province	Thailand	Southeast Asia	Asia	North	This study
z1647				A239	A239	a2			Phetchabun Province	Thailand	Southeast Asia	Asia	Central	This study
z1586				A240	A240	a2	Thai Ridgeback			Thailand	Southeast Asia	Asia		This study
z1499				A241	A241	a1		MHS25-26	MaeHongSon Province	Thailand	Southeast Asia	Asia	North	This study
m278	AF531722	UT	Utd	B001	B001	b1		North of Ching Mai	Ching Mai	Thailand	Southeast Asia	Asia	North	Pang et al. 2009
z1616	AF531722	UT	Utd	B001	B001	b1			ChiangMai Province	Thailand	Southeast Asia	Asia	North	This study
z1617	AF531722	UT	Utd	B001	B001	b1			ChiangMai Province	Thailand	Southeast Asia	Asia	North	This study
z1485	AF531722	UT	Utd	B001	B001	b1		MHS9-14	MaeHongSon Province	Thailand	Southeast Asia	Asia	North	This study
z1509	AF531722	UT	Utd	B001	B001	b1		MHS32-37	MaeHongSon Province	Thailand	Southeast Asia	Asia	North	This study
z1669	AF531722	UT	Utd	B001	B001	b1			NongKhai Province	Thailand	Southeast Asia	Asia	Northeast	This study
z1629	AF531722	UT	Utd	B001	B001	b1			Phitsanulok Province	Thailand	Southeast Asia	Asia	Central	This study
z1633	AF531722	UT	Utd	B001	B001	b1			Phitsanulok Province	Thailand	Southeast Asia	Asia	Central	This study
z1640	AF531722	UT	Utd	B001	B001	b1			Phitsanulok Province	Thailand	Southeast Asia	Asia	Central	This study
z1683	AF531722	UT	Utd	B001	B001	b1			SakonNakhon Province	Thailand	Southeast Asia	Asia	Northeast	This study
z1685	AF531722	UT	Utd	B001	B001	b1			SakonNakhon Province	Thailand	Southeast Asia	Asia	Northeast	This study
z1694	AF531722	UT	Utd	B001	B001	b1			SakonNakhon Province	Thailand	Southeast Asia	Asia	Northeast	This study
z1471	AF531722	UT	Utd	B001	B001	b1		TAK11-15	Tak Province	Thailand	Southeast Asia	Asia	North	This study
z1675	AF531722	UT	Utd	B001	B001	b1			UdonThani Province	Thailand	Southeast Asia	Asia	Northeast	This study
z1681	AF531722	UT	Utd	B001	B001	b1			UdonThani Province	Thailand	Southeast Asia	Asia	Northeast	This study
z1701	AF531722	UT	Utd	B001	B001	b1			UdonThani Province	Thailand	Southeast Asia	Asia	Northeast	This study
z1706	AF531722	UT	Utd	B001	B001	b1			UdonThani Province	Thailand	Southeast Asia	Asia	Northeast	This study
z1580	AF531722	UT	Utd	B001	B001	b1	Thai Ridgeback			Thailand	Southeast Asia	Asia		This study
z1592	AF531722	UT	Utd	B001	B001	b1	Thai Ridgeback			Thailand	Southeast Asia	Asia		This study
z1593	AF531722	UT	Utd	B001	B001	b1	Thai Ridgeback			Thailand	Southeast Asia	Asia		This study
z1501	AF531723	UT	Utd	B002	B001	b1		MHS27-32	MaeHongSon Province	Thailand	Southeast Asia	Asia	North	This study
P17	AF531725		Utd	B004	B004	b2	Thai Ridgeback			Thailand	Southeast Asia	Asia		Savolainen et al. 2002
z1573	AF531729		Utd	B008	B007	b1			Chon Buri province	Thailand	Southeast Asia	Asia	South	Oskarsson et al. 2011
z1570	HQ452462			B049	B049	b1			Trat province	Thailand	Southeast Asia	Asia	South	Oskarsson et al. 2011
z1475				B050	B050	b1		MHS1-5	MaeHongSon Province	Thailand	Southeast Asia	Asia	North	This study
z1661				B051	B051	b1			NongKhai Province	Thailand	Southeast Asia	Asia	Northeast	This study
z1556	AF531716	UT	Utd	C002	C001	c1			Chanthaburi	Thailand	Southeast Asia	Asia	South	Oskarsson et al. 2011
m284	AF531716	UT	Utd	C002	C001	c1		Ko Chang	Trat province	Thailand	Southeast Asia	Asia	South	Pang et al. 2009
z1637	AF531716	UT	Utd	C002	C001	c1			Phitsanulok Province	Thailand	Southeast Asia	Asia	Central	This study
m795	AF531717	UT	Utd	C003	C003	c2		Koh Chang	Trat province	Thailand	Southeast Asia	Asia	South	Oskarsson et al. 2011
m797	AF531717	UT	Utd	C003	C003	c2		Koh Chang	Trat province	Thailand	Southeast Asia	Asia	South	Oskarsson et al. 2011
z1490	AF531717	UT	Utd	C003	C003	c2		MHS15-20	MaeHongSon Province	Thailand	Southeast Asia	Asia	North	This study
z1507	AF531717	UT	Utd	C003	C003	c2		MHS32-37	MaeHongSon Province	Thailand	Southeast Asia	Asia	North	This study
z1508	AF531717	UT	Utd	C003	C003	c2		MHS32-37	MaeHongSon Province	Thailand	Southeast Asia	Asia	North	This study
z1716	AF531717	UT	Utd	C003	C003	c2			NakhonRatchasima Province	Thailand	Southeast Asia	Asia	Northeast	This study
z1628	AF531717	UT	Utd	C003	C003	c2			Phitsanulok Province	Thailand	Southeast Asia	Asia	Central	This study
z1474	AF531717	UT	Utd	C003	C003	c2		TAK11-15	Tak Province	Thailand	Southeast Asia	Asia	North	This study
z1679	AF531717	UT	Utd	C003	C003	c2			UdonThani Province	Thailand	Southeast Asia	Asia	Northeast	This study
z1632	AF531717			C003	C003	c2	Thai Bangkaew		Phitsanulok Province	Thailand	Southeast Asia	Asia	Central	This study
m796	AF531741			E001	E001			Koh Chang	Trat province	Thailand	Southeast Asia	Asia	South	Oskarsson et al. 2011
m268	AF531741			E001	E001			Ko Chang	Trat province	Thailand	Southeast Asia	Asia	South	Pang et al. 2009
m384	AF531741			E001	E001					Thailand	Southeast Asia	Asia		Pang et al. 2009
z1622	AF531741			E001	E001				ChiangMai Province	Thailand	Southeast Asia	Asia	North	This study
z1564	HQ452465			E004	E004				Trat province	Thailand	Southeast Asia	Asia	South	Oskarsson et al. 2011
z1646				E005	E005				Phetchabun Province	Thailand	Southeast Asia	Asia	Central	This study

## Sheet: Absolute Freq
Counts	Haplotype	Haplotype Code	East Asia	Island East Asia	Southeast Asia	British Isles	General Europe	N Cont Europe	Scandinavia	South Europe	Southwest Asia	America	Arctic America	Australia	Indian Subcont	Island Southeast Asia	North Africa	Siberia	South Africa	Southwest Asia	subSaharan Africa
26	1	haplo-1	7	0	0	11	0	0	2	1	0	0	0	0	0	1	0	2	0	0	2
49	2	haplo-2	3	0	5	7	1	12	5	1	5	0	0	0	2	0	0	3	0	0	5
32	3	haplo-3	19	0	1	0	0	0	1	0	2	0	0	0	0	1	0	2	0	0	6
2	4	haplo-4	0	0	0	0	0	0	0	0	0	0	0	0	0	0	2	0	0	0	0
45	5	haplo-5	7	0	1	1	0	1	0	0	1	0	0	0	0	0	3	3	0	0	28
11	6	haplo-6	0	0	4	0	0	0	0	0	0	0	0	0	7	0	0	0	0	0	0
18	7	haplo-7	0	0	18	0	0	0	0	0	0	0	0	0	0	0	0	0	0	0	0
18	8	haplo-8	8	0	9	0	0	0	0	0	0	0	0	0	0	1	0	0	0	0	0
8	9	haplo-9	3	0	1	0	0	0	0	0	2	0	0	1	0	0	0	0	0	0	1
2	10	haplo-10	0	0	0	0	0	0	0	0	0	0	0	0	0	0	2	0	0	0	0
380	11	haplo-11	106	4	42	15	1	18	8	19	66	1	0	0	11	7	10	3	0	0	69
14	12	haplo-12	1	0	8	0	0	0	0	0	5	0	0	0	0	0	0	0	0	0	0
1	13	haplo-13	0	0	0	0	0	0	0	0	0	0	0	0	0	0	0	1	0	0	0
4	14	haplo-14	0	0	0	0	0	0	0	0	0	0	0	0	4	0	0	0	0	0	0
10	15	haplo-15	5	0	0	0	0	0	0	0	3	0	0	0	0	0	0	1	0	0	1
43	16	haplo-16	10	1	2	6	0	1	1	1	1	0	0	0	2	1	0	0	0	0	17
197	17	haplo-17	74	6	7	18	2	12	3	4	15	0	2	0	1	5	1	2	0	0	45
127	18	haplo-18	27	6	13	8	0	3	0	16	19	0	2	0	2	6	5	2	0	0	18
126	19	haplo-19	40	7	4	0	1	14	0	4	26	0	0	0	0	1	2	0	0	0	27
58	20	haplo-20	2	1	1	2	0	17	0	5	12	0	1	0	2	3	1	0	0	0	11
1	21	haplo-21	0	0	0	0	0	0	0	0	1	0	0	0	0	0	0	0	0	0	0
57	22	haplo-22	11	0	0	4	0	6	0	6	4	0	0	0	0	0	12	0	0	0	14
1	23	haplo-23	0	0	0	0	0	1	0	0	0	0	0	0	0	0	0	0	0	0	0
11	24	haplo-24	0	0	0	3	0	1	0	4	3	0	0	0	0	0	0	0	0	0	0
2	25	haplo-25	0	0	0	0	0	0	0	0	2	0	0	0	0	0	0	0	0	0	0
6	26	haplo-26	0	0	0	4	0	0	0	0	2	0	0	0	0	0	0	0	0	0	0
34	27	haplo-27	0	1	6	0	0	0	2	3	4	0	0	0	2	2	3	4	0	0	7
3	28	haplo-28	0	0	0	2	0	0	0	0	1	0	0	0	0	0	0	0	0	0	0
175	29	haplo-29	19	0	5	0	0	0	0	0	0	0	8	127	0	13	0	3	0	0	0
2	30	haplo-30	0	0	0	0	0	0	2	0	0	0	0	0	0	0	0	0	0	0	0
17	31	haplo-31	0	0	0	0	0	0	0	0	0	0	17	0	0	0	0	0	0	0	0
20	32	haplo-32	0	0	0	0	0	0	0	0	0	0	0	0	0	0	0	0	0	0	20
11	33	haplo-33	0	1	0	1	1	0	0	4	0	0	0	0	1	0	3	0	0	0	0
2	34	haplo-34	0	0	0	0	0	0	0	2	0	0	0	0	0	0	0	0	0	0	0
2	35	haplo-35	0	0	2	0	0	0	0	0	0	0	0	0	0	0	0	0	0	0	0
1	36	haplo-36	0	0	0	0	0	0	0	1	0	0	0	0	0	0	0	0	0	0	0
15	38	haplo-37	13	0	0	0	0	0	0	0	0	0	0	0	0	0	0	0	0	0	2
8	39	haplo-38	8	0	0	0	0	0	0	0	0	0	0	0	0	0	0	0	0	0	0
4	40	haplo-39	0	0	1	0	0	0	0	2	1	0	0	0	0	0	0	0	0	0	0
3	41	haplo-40	0	0	0	0	0	0	0	0	0	0	0	0	0	0	0	3	0	0	0
1	42	haplo-41	0	0	1	0	0	0	0	0	0	0	0	0	0	0	0	0	0	0	0
1	43	haplo-42	0	0	0	0	0	0	0	0	1	0	0	0	0	0	0	0	0	0	0
40	44	haplo-43	20	0	20	0	0	0	0	0	0	0	0	0	0	0	0	0	0	0	0
2	45	haplo-44	2	0	0	0	0	0	0	0	0	0	0	0	0	0	0	0	0	0	0
1	46	haplo-45	0	0	1	0	0	0	0	0	0	0	0	0	0	0	0	0	0	0	0
1	47	haplo-46	0	0	0	0	0	0	0	0	0	0	0	0	0	1	0	0	0	0	0
1	48	haplo-47	0	0	0	0	0	0	0	0	0	0	0	0	0	0	0	0	0	0	1
14	49	haplo-48	4	0	0	0	0	0	0	0	4	0	0	0	1	0	0	0	0	0	5
1	50	haplo-49	1	0	0	0	0	0	0	0	0	0	0	0	0	0	0	0	0	0	0
17	51	haplo-50	17	0	0	0	0	0	0	0	0	0	0	0	0	0	0	0	0	0	0
2	52	haplo-51	2	0	0	0	0	0	0	0	0	0	0	0	0	0	0	0	0	0	0
2	53	haplo-52	2	0	0	0	0	0	0	0	0	0	0	0	0	0	0	0	0	0	0
1	54	haplo-53	1	0	0	0	0	0	0	0	0	0	0	0	0	0	0	0	0	0	0
12	55	haplo-54	12	0	0	0	0	0	0	0	0	0	0	0	0	0	0	0	0	0	0
1	56	haplo-55	1	0	0	0	0	0	0	0	0	0	0	0	0	0	0	0	0	0	0
1	58	haplo-56	1	0	0	0	0	0	0	0	0	0	0	0	0	0	0	0	0	0	0
5	59	haplo-57	5	0	0	0	0	0	0	0	0	0	0	0	0	0	0	0	0	0	0
1	60	haplo-58	1	0	0	0	0	0	0	0	0	0	0	0	0	0	0	0	0	0	0
2	61	haplo-59	2	0	0	0	0	0	0	0	0	0	0	0	0	0	0	0	0	0	0
1	62	haplo-60	1	0	0	0	0	0	0	0	0	0	0	0	0	0	0	0	0	0	0
1	63	haplo-61	0	0	0	0	0	0	0	0	0	0	1	0	0	0	0	0	0	0	0
3	64	haplo-62	3	0	0	0	0	0	0	0	0	0	0	0	0	0	0	0	0	0	0
14	65	haplo-63	3	4	2	0	0	0	0	0	0	0	0	0	0	1	0	0	0	0	4
1	66	haplo-64	0	0	0	1	0	0	0	0	0	0	0	0	0	0	0	0	0	0	0
1	67	haplo-65	1	0	0	0	0	0	0	0	0	0	0	0	0	0	0	0	0	0	0
13	68	haplo-66	13	0	0	0	0	0	0	0	0	0	0	0	0	0	0	0	0	0	0
1	69	haplo-67	1	0	0	0	0	0	0	0	0	0	0	0	0	0	0	0	0	0	0
4	70	haplo-68	0	0	0	3	0	1	0	0	0	0	0	0	0	0	0	0	0	0	0
9	71	haplo-69	1	0	1	0	0	0	0	0	0	0	0	0	0	0	0	0	0	0	7
2	72	haplo-70	2	0	0	0	0	0	0	0	0	0	0	0	0	0	0	0	0	0	0
52	73	haplo-71	47	0	3	0	0	0	0	0	0	0	0	0	0	2	0	0	0	0	0
2	74	haplo-72	2	0	0	0	0	0	0	0	0	0	0	0	0	0	0	0	0	0	0
51	75	haplo-73	2	0	7	0	0	0	0	0	0	0	0	0	0	42	0	0	0	0	0
2	76	haplo-74	0	0	0	0	0	0	0	0	0	0	0	0	2	0	0	0	0	0	0
1	77	haplo-75	0	0	0	0	0	0	0	0	0	0	0	0	1	0	0	0	0	0	0
2	78	haplo-76	0	0	0	0	0	0	0	0	0	0	0	0	2	0	0	0	0	0	0
3	79	haplo-77	0	0	0	0	0	0	0	0	0	0	0	0	0	3	0	0	0	0	0
7	80	haplo-78	0	0	0	1	0	0	0	0	2	0	0	0	0	0	0	0	0	0	4
2	81	haplo-79	0	0	0	0	0	0	0	1	0	0	0	0	0	0	1	0	0	0	0
6	82	haplo-80	0	0	0	0	0	1	0	0	3	0	0	0	0	2	0	0	0	0	0
1	83	haplo-81	0	0	0	1	0	0	0	0	0	0	0	0	0	0	0	0	0	0	0
1	84	haplo-82	1	0	0	0	0	0	0	0	0	0	0	0	0	0	0	0	0	0	0
7	85	haplo-83	7	0	0	0	0	0	0	0	0	0	0	0	0	0	0	0	0	0	0
1	86	haplo-84	1	0	0	0	0	0	0	0	0	0	0	0	0	0	0	0	0	0	0
1	87	haplo-85	1	0	0	0	0	0	0	0	0	0	0	0	0	0	0	0	0	0	0
1	88	haplo-86	1	0	0	0	0	0	0	0	0	0	0	0	0	0	0	0	0	0	0
2	89	haplo-87	1	0	0	0	0	0	0	0	0	0	0	0	0	1	0	0	0	0	0
1	90	haplo-88	1	0	0	0	0	0	0	0	0	0	0	0	0	0	0	0	0	0	0
1	91	haplo-89	1	0	0	0	0	0	0	0	0	0	0	0	0	0	0	0	0	0	0
3	92	haplo-90	2	0	1	0	0	0	0	0	0	0	0	0	0	0	0	0	0	0	0
1	93	haplo-91	1	0	0	0	0	0	0	0	0	0	0	0	0	0	0	0	0	0	0
1	94	haplo-92	1	0	0	0	0	0	0	0	0	0	0	0	0	0	0	0	0	0	0
1	95	haplo-93	1	0	0	0	0	0	0	0	0	0	0	0	0	0	0	0	0	0	0
1	96	haplo-94	1	0	0	0	0	0	0	0	0	0	0	0	0	0	0	0	0	0	0
1	97	haplo-95	1	0	0	0	0	0	0	0	0	0	0	0	0	0	0	0	0	0	0
17	98	haplo-96	17	0	0	0	0	0	0	0	0	0	0	0	0	0	0	0	0	0	0
3	99	haplo-97	3	0	0	0	0	0	0	0	0	0	0	0	0	0	0	0	0	0	0
1	100	haplo-98	1	0	0	0	0	0	0	0	0	0	0	0	0	0	0	0	0	0	0
1	101	haplo-99	1	0	0	0	0	0	0	0	0	0	0	0	0	0	0	0	0	0	0
1	102	haplo-100	1	0	0	0	0	0	0	0	0	0	0	0	0	0	0	0	0	0	0
8	103	haplo-101	3	2	3	0	0	0	0	0	0	0	0	0	0	0	0	0	0	0	0
1	104	haplo-102	1	0	0	0	0	0	0	0	0	0	0	0	0	0	0	0	0	0	0
1	105	haplo-103	1	0	0	0	0	0	0	0	0	0	0	0	0	0	0	0	0	0	0
1	106	haplo-104	1	0	0	0	0	0	0	0	0	0	0	0	0	0	0	0	0	0	0
1	107	haplo-105	1	0	0	0	0	0	0	0	0	0	0	0	0	0	0	0	0	0	0
1	109	haplo-106	1	0	0	0	0	0	0	0	0	0	0	0	0	0	0	0	0	0	0
1	110	haplo-107	1	0	0	0	0	0	0	0	0	0	0	0	0	0	0	0	0	0	0
1	111	haplo-108	1	0	0	0	0	0	0	0	0	0	0	0	0	0	0	0	0	0	0
1	112	haplo-109	1	0	0	0	0	0	0	0	0	0	0	0	0	0	0	0	0	0	0
1	113	haplo-110	1	0	0	0	0	0	0	0	0	0	0	0	0	0	0	0	0	0	0
1	114	haplo-111	1	0	0	0	0	0	0	0	0	0	0	0	0	0	0	0	0	0	0
1	115	haplo-112	1	0	0	0	0	0	0	0	0	0	0	0	0	0	0	0	0	0	0
6	116	haplo-113	2	0	1	0	0	0	0	0	0	0	0	0	0	3	0	0	0	0	0
1	117	haplo-114	1	0	0	0	0	0	0	0	0	0	0	0	0	0	0	0	0	0	0
1	119	haplo-115	0	0	1	0	0	0	0	0	0	0	0	0	0	0	0	0	0	0	0
7	120	haplo-116	0	0	6	0	0	0	0	0	0	0	0	0	0	1	0	0	0	0	0
3	121	haplo-117	1	0	2	0	0	0	0	0	0	0	0	0	0	0	0	0	0	0	0
8	122	haplo-118	0	0	8	0	0	0	0	0	0	0	0	0	0	0	0	0	0	0	0
2	123	haplo-119	0	0	0	0	0	0	0	0	0	0	0	0	0	0	0	2	0	0	0
1	124	haplo-120	0	0	0	0	0	0	0	0	0	0	1	0	0	0	0	0	0	0	0
1	125	haplo-121	1	0	0	0	0	0	0	0	0	0	0	0	0	0	0	0	0	0	0
6	126	haplo-122	0	0	1	0	0	0	0	0	0	0	0	0	0	0	0	5	0	0	0
3	127	haplo-123	0	0	0	0	0	0	0	1	0	0	0	0	0	0	2	0	0	0	0
2	128	haplo-124	0	0	2	0	0	0	0	0	0	0	0	0	0	0	0	0	0	0	0
1	129	haplo-125	0	0	0	0	0	0	0	0	0	0	0	0	0	0	0	1	0	0	0
10	130	haplo-126	3	0	6	0	0	0	0	0	0	0	0	0	0	1	0	0	0	0	0
1	131	haplo-127	0	0	1	0	0	0	0	0	0	0	0	0	0	0	0	0	0	0	0
13	132	haplo-128	0	0	13	0	0	0	0	0	0	0	0	0	0	0	0	0	0	0	0
1	133	haplo-129	0	0	0	0	0	0	0	0	0	0	0	0	0	0	0	1	0	0	0
1	134	haplo-130	0	0	0	0	0	0	0	0	1	0	0	0	0	0	0	0	0	0	0
5	135	haplo-131	0	0	0	0	0	0	0	0	5	0	0	0	0	0	0	0	0	0	0
3	136	haplo-132	3	0	0	0	0	0	0	0	0	0	0	0	0	0	0	0	0	0	0
2	137	haplo-133	2	0	0	0	0	0	0	0	0	0	0	0	0	0	0	0	0	0	0
3	138	haplo-134	2	0	1	0	0	0	0	0	0	0	0	0	0	0	0	0	0	0	0
1	139	haplo-135	1	0	0	0	0	0	0	0	0	0	0	0	0	0	0	0	0	0	0
2	140	haplo-136	2	0	0	0	0	0	0	0	0	0	0	0	0	0	0	0	0	0	0
1	141	haplo-137	1	0	0	0	0	0	0	0	0	0	0	0	0	0	0	0	0	0	0
2	142	haplo-138	2	0	0	0	0	0	0	0	0	0	0	0	0	0	0	0	0	0	0
3	143	haplo-139	2	0	1	0	0	0	0	0	0	0	0	0	0	0	0	0	0	0	0
2	144	haplo-140	2	0	0	0	0	0	0	0	0	0	0	0	0	0	0	0	0	0	0
5	145	haplo-141	1	0	0	0	0	0	0	0	0	0	0	0	0	4	0	0	0	0	0
1	146	haplo-142	1	0	0	0	0	0	0	0	0	0	0	0	0	0	0	0	0	0	0
1	147	haplo-143	1	0	0	0	0	0	0	0	0	0	0	0	0	0	0	0	0	0	0
1	148	haplo-144	1	0	0	0	0	0	0	0	0	0	0	0	0	0	0	0	0	0	0
1	149	haplo-145	1	0	0	0	0	0	0	0	0	0	0	0	0	0	0	0	0	0	0
2	150	haplo-146	0	0	0	0	0	0	0	0	0	0	0	0	2	0	0	0	0	0	0
1	151	haplo-147	0	0	0	0	0	0	0	0	0	0	0	0	1	0	0	0	0	0	0
2	152	haplo-148	0	0	0	0	0	0	0	0	0	0	0	0	2	0	0	0	0	0	0
8	153	haplo-149	2	0	0	0	0	0	0	1	0	0	0	0	1	1	0	0	0	0	3
1	154	haplo-150	1	0	0	0	0	0	0	0	0	0	0	0	0	0	0	0	0	0	0
1	155	haplo-151	1	0	0	0	0	0	0	0	0	0	0	0	0	0	0	0	0	0	0
1	156	haplo-152	0	0	0	0	0	0	0	0	0	0	0	0	0	0	0	1	0	0	0
1	157	haplo-153	0	0	0	0	0	0	0	0	0	0	0	0	0	0	0	0	0	0	1
1	158	haplo-154	0	0	0	0	0	0	0	0	0	0	0	0	1	0	0	0	0	0	0
1	159	haplo-155	1	0	0	0	0	0	0	0	0	0	0	0	0	0	0	0	0	0	0
1	160	haplo-156	1	0	0	0	0	0	0	0	0	0	0	0	0	0	0	0	0	0	0
4	161	haplo-157	4	0	0	0	0	0	0	0	0	0	0	0	0	0	0	0	0	0	0
1	162	haplo-158	1	0	0	0	0	0	0	0	0	0	0	0	0	0	0	0	0	0	0
1	163	haplo-159	0	0	0	1	0	0	0	0	0	0	0	0	0	0	0	0	0	0	0
1	164	haplo-160	0	0	0	0	0	0	0	0	0	0	0	0	0	0	0	0	0	0	1
2	165	haplo-161	0	0	0	1	0	0	0	0	0	0	0	0	0	1	0	0	0	0	0
1	166	haplo-162	1	0	0	0	0	0	0	0	0	0	0	0	0	0	0	0	0	0	0
3	167	haplo-163	0	0	0	0	0	0	0	0	3	0	0	0	0	0	0	0	0	0	0
1	168	haplo-164	0	0	0	0	0	1	0	0	0	0	0	0	0	0	0	0	0	0	0
7	169	haplo-165	0	0	0	0	0	0	0	0	1	0	0	0	0	0	6	0	0	0	0
1	170	haplo-166	0	0	0	0	0	1	0	0	0	0	0	0	0	0	0	0	0	0	0
1	171	haplo-167	0	0	0	0	0	0	0	0	1	0	0	0	0	0	0	0	0	0	0
1	172	haplo-168	0	0	0	0	0	0	0	0	1	0	0	0	0	0	0	0	0	0	0
1	173	haplo-169	0	0	0	0	0	0	0	1	0	0	0	0	0	0	0	0	0	0	0
1	174	haplo-170	0	0	0	0	0	0	0	1	0	0	0	0	0	0	0	0	0	0	0
3	175	haplo-171	0	0	0	0	0	0	0	3	0	0	0	0	0	0	0	0	0	0	0
1	176	haplo-172	0	0	0	0	0	0	0	1	0	0	0	0	0	0	0	0	0	0	0
2	177	haplo-173	0	0	0	0	0	0	0	0	2	0	0	0	0	0	0	0	0	0	0
1	178	haplo-174	0	0	0	0	0	0	0	0	0	0	0	0	0	0	0	0	0	0	1
30	179	haplo-175	0	0	0	0	0	0	0	0	0	0	0	30	0	0	0	0	0	0	0
9	192	haplo-176	0	0	0	0	0	0	0	0	0	0	0	0	0	9	0	0	0	0	0
4	193	haplo-177	0	0	0	0	0	0	0	0	0	0	0	0	0	4	0	0	0	0	0
1	194	haplo-178	0	0	0	0	0	0	0	0	0	0	0	0	0	1	0	0	0	0	0
2	195	haplo-179	0	0	0	0	0	0	0	0	0	0	0	0	0	2	0	0	0	0	0
3	196	haplo-180	0	0	0	0	0	0	0	0	0	0	0	0	0	3	0	0	0	0	0
1	197	haplo-181	0	0	0	0	0	0	0	0	0	0	0	0	0	1	0	0	0	0	0
9	198	haplo-182	0	0	0	0	0	0	0	0	0	0	0	9	0	0	0	0	0	0	0
6	199	haplo-183	0	0	0	0	0	0	0	0	0	0	0	6	0	0	0	0	0	0	0
9	200	haplo-184	0	0	0	0	0	0	0	0	0	0	0	9	0	0	0	0	0	0	0
1	201	haplo-185	0	0	0	0	0	0	0	0	0	0	0	1	0	0	0	0	0	0	0
2	202	haplo-186	0	0	0	0	0	0	0	0	0	0	0	2	0	0	0	0	0	0	0
6	203	haplo-187	0	0	0	0	0	0	0	0	0	0	0	6	0	0	0	0	0	0	0
1	204	haplo-188	0	0	0	0	0	0	0	0	0	0	0	1	0	0	0	0	0	0	0
1	205	haplo-189	0	0	0	0	0	0	0	0	0	0	0	1	0	0	0	0	0	0	0
1	206	haplo-190	0	0	0	0	0	0	0	0	0	0	0	1	0	0	0	0	0	0	0
2	207	haplo-191	0	0	0	0	0	0	0	0	0	0	0	2	0	0	0	0	0	0	0
17	208	haplo-192	0	0	0	0	0	0	0	0	0	0	0	17	0	0	0	0	0	0	0
12	209	haplo-193	0	0	0	0	0	0	0	0	0	0	0	12	0	0	0	0	0	0	0
2	210	haplo-194	0	0	0	0	0	0	0	0	0	0	0	2	0	0	0	0	0	0	0
3	211	haplo-195	0	0	0	0	0	0	0	0	0	0	0	3	0	0	0	0	0	0	0
1	212	haplo-196	0	0	0	0	0	0	0	0	0	0	0	1	0	0	0	0	0	0	0
1	213	haplo-197	0	0	0	0	0	0	0	0	0	0	0	1	0	0	0	0	0	0	0
4	214	haplo-198	0	0	0	0	0	0	0	0	0	0	0	0	0	4	0	0	0	0	0
8	215	haplo-199	0	0	0	0	0	0	0	0	0	0	0	0	0	8	0	0	0	0	0
4	216	haplo-200	0	0	4	0	0	0	0	0	0	0	0	0	0	0	0	0	0	0	0
1	217	haplo-201	0	0	0	0	0	0	0	0	0	0	0	0	0	1	0	0	0	0	0
1	218	haplo-202	0	0	0	0	0	0	0	0	0	0	0	0	0	1	0	0	0	0	0
1	219	haplo-203	0	0	1	0	0	0	0	0	0	0	0	0	0	0	0	0	0	0	0
2	220	haplo-204	0	0	2	0	0	0	0	0	0	0	0	0	0	0	0	0	0	0	0
1	221	haplo-205	0	0	1	0	0	0	0	0	0	0	0	0	0	0	0	0	0	0	0
2	222	haplo-206	0	0	2	0	0	0	0	0	0	0	0	0	0	0	0	0	0	0	0
4	223	haplo-207	0	0	4	0	0	0	0	0	0	0	0	0	0	0	0	0	0	0	0
1	224	haplo-208	0	0	1	0	0	0	0	0	0	0	0	0	0	0	0	0	0	0	0
1	226	haplo-209	0	0	1	0	0	0	0	0	0	0	0	0	0	0	0	0	0	0	0
1	227	haplo-210	0	0	1	0	0	0	0	0	0	0	0	0	0	0	0	0	0	0	0
1	228	haplo-211	0	0	1	0	0	0	0	0	0	0	0	0	0	0	0	0	0	0	0
1	229	haplo-212	0	0	1	0	0	0	0	0	0	0	0	0	0	0	0	0	0	0	0
2	230	haplo-213	0	0	2	0	0	0	0	0	0	0	0	0	0	0	0	0	0	0	0
1	231	haplo-214	0	0	1	0	0	0	0	0	0	0	0	0	0	0	0	0	0	0	0
3	232	haplo-215	0	0	3	0	0	0	0	0	0	0	0	0	0	0	0	0	0	0	0
1	233	haplo-216	0	0	1	0	0	0	0	0	0	0	0	0	0	0	0	0	0	0	0
1	234	haplo-217	0	0	1	0	0	0	0	0	0	0	0	0	0	0	0	0	0	0	0
1	235	haplo-218	0	0	1	0	0	0	0	0	0	0	0	0	0	0	0	0	0	0	0
1	236	haplo-219	0	0	1	0	0	0	0	0	0	0	0	0	0	0	0	0	0	0	0
1	237	haplo-220	0	0	1	0	0	0	0	0	0	0	0	0	0	0	0	0	0	0	0
1	238	haplo-221	0	0	1	0	0	0	0	0	0	0	0	0	0	0	0	0	0	0	0
1	239	haplo-222	0	0	1	0	0	0	0	0	0	0	0	0	0	0	0	0	0	0	0
1	240	haplo-223	0	0	1	0	0	0	0	0	0	0	0	0	0	0	0	0	0	0	0
1	241	haplo-224	0	0	1	0	0	0	0	0	0	0	0	0	0	0	0	0	0	0	0
2	244	haplo-225	0	0	0	0	0	0	0	0	0	0	0	0	0	0	2	0	0	0	0
5	245	haplo-226	0	0	0	0	0	0	0	0	0	0	0	0	0	0	0	0	0	0	5
1	246	haplo-227	0	0	0	0	0	0	0	0	0	0	0	0	0	0	0	0	0	0	1
1	248	haplo-228	0	0	0	0	0	0	0	0	0	0	0	0	0	0	0	0	0	0	1
1	249	haplo-229	0	0	0	0	0	0	0	0	0	0	0	0	0	0	0	0	0	0	1
27	250	haplo-230	0	0	0	0	0	0	0	0	0	0	0	0	0	0	0	0	0	0	27
1	251	haplo-231	0	0	0	0	0	0	0	0	0	0	0	0	0	0	0	0	0	0	1
2	252	haplo-232	0	0	0	0	0	0	0	0	0	0	0	0	0	0	0	0	0	0	2
2	253	haplo-233	0	0	0	0	0	0	0	0	0	0	0	0	0	0	0	0	0	0	2
1	254	haplo-234	0	0	0	0	0	0	0	0	0	0	0	0	0	0	0	0	0	0	1
1	258	haplo-235	0	0	0	0	0	0	0	0	0	0	0	0	0	0	0	0	0	0	1
2	261	haplo-236	0	0	0	0	0	0	0	0	0	0	0	0	0	0	0	0	0	0	2
2	262	haplo-237	0	0	0	0	0	0	0	0	0	0	0	0	0	0	0	0	0	0	2
1	263	haplo-238	0	0	0	0	0	0	0	0	0	0	0	0	0	0	1	0	0	0	0
2	264	haplo-239	0	0	0	0	0	0	0	0	0	0	0	0	0	0	2	0	0	0	0
1	265	haplo-240	0	0	0	0	0	0	0	0	0	0	0	0	0	0	1	0	0	0	0
4	266	haplo-241	0	0	0	0	0	0	0	0	0	0	0	0	0	0	0	0	0	0	4
1	267	haplo-242	0	0	0	0	0	0	0	0	0	0	0	0	0	0	1	0	0	0	0
3	268	haplo-243	0	0	0	0	0	0	0	0	0	0	0	0	0	0	0	0	0	0	3
1	269	haplo-244	0	0	0	0	0	0	0	0	0	0	0	0	0	0	0	0	0	0	1
7	270	haplo-245	0	0	0	0	0	0	0	0	0	0	0	0	0	0	0	0	0	0	7
6	271	haplo-246	0	0	0	0	0	0	0	0	0	0	0	0	0	0	0	0	0	0	6
2	272	haplo-247	0	0	0	0	0	0	0	0	0	0	0	0	0	0	0	0	0	0	2
1	275	haplo-248	0	0	0	0	0	0	0	0	1	0	0	0	0	0	0	0	0	0	0
1	285	haplo-249	1	0	0	0	0	0	0	0	0	0	0	0	0	0	0	0	0	0	0
5	1900-12-08	haplo-250	0	5	0	0	0	0	0	0	0	0	0	0	0	0	0	0	0	0	0
314	200001	haplo-251	80	4	27	21	0	18	13	15	39	0	0	0	4	13	4	6	0	0	70
51	200002	haplo-252	3	0	1	0	0	0	0	0	39	0	0	0	0	0	4	0	0	0	4
15	200003	haplo-253	2	0	0	0	0	2	1	3	2	0	0	0	0	1	0	4	0	0	0
1	200004	haplo-254	0	0	1	0	0	0	0	0	0	0	0	0	0	0	0	0	0	0	0
7	200005	haplo-255	7	0	0	0	0	0	0	0	0	0	0	0	0	0	0	0	0	0	0
39	200006	haplo-256	12	1	0	1	0	8	0	0	11	0	0	0	0	0	0	2	0	0	4
1	200007	haplo-257	0	0	0	0	0	0	1	0	0	0	0	0	0	0	0	0	0	0	0
8	200008	haplo-258	0	0	1	2	0	0	0	0	0	0	0	0	0	4	0	0	0	0	1
7	200009	haplo-259	1	0	0	0	0	0	0	0	6	0	0	0	0	0	0	0	0	0	0
9	200010	haplo-260	0	0	0	0	0	0	0	1	2	0	0	0	0	1	0	0	0	0	5
1	200011	haplo-261	1	0	0	0	0	0	0	0	0	0	0	0	0	0	0	0	0	0	0
5	200012	haplo-262	2	0	0	0	0	2	0	0	0	0	0	0	0	1	0	0	0	0	0
1	200013	haplo-263	1	0	0	0	0	0	0	0	0	0	0	0	0	0	0	0	0	0	0
9	200014	haplo-264	9	0	0	0	0	0	0	0	0	0	0	0	0	0	0	0	0	0	0
1	200015	haplo-265	0	0	0	0	0	0	0	0	1	0	0	0	0	0	0	0	0	0	0
1	200016	haplo-266	1	0	0	0	0	0	0	0	0	0	0	0	0	0	0	0	0	0	0
1	200017	haplo-267	1	0	0	0	0	0	0	0	0	0	0	0	0	0	0	0	0	0	0
1	200018	haplo-268	0	0	0	0	0	0	0	1	0	0	0	0	0	0	0	0	0	0	0
1	200019	haplo-269	0	0	0	0	0	0	0	1	0	0	0	0	0	0	0	0	0	0	0
2	200020	haplo-270	0	0	0	0	0	0	0	1	1	0	0	0	0	0	0	0	0	0	0
2	200021	haplo-271	2	0	0	0	0	0	0	0	0	0	0	0	0	0	0	0	0	0	0
1	200022	haplo-272	1	0	0	0	0	0	0	0	0	0	0	0	0	0	0	0	0	0	0
1	200023	haplo-273	1	0	0	0	0	0	0	0	0	0	0	0	0	0	0	0	0	0	0
1	200024	haplo-274	1	0	0	0	0	0	0	0	0	0	0	0	0	0	0	0	0	0	0
1	200025	haplo-275	0	0	0	0	0	0	0	0	0	0	0	0	0	0	0	1	0	0	0
3	200026	haplo-276	0	0	0	0	0	0	0	0	2	0	0	0	0	0	0	0	0	0	1
3	200027	haplo-277	0	1	0	0	0	0	0	1	1	0	0	0	0	0	0	0	0	0	0
2	200028	haplo-278	2	0	0	0	0	0	0	0	0	0	0	0	0	0	0	0	0	0	0
2	200029	haplo-279	2	0	0	0	0	0	0	0	0	0	0	0	0	0	0	0	0	0	0
2	200030	haplo-280	2	0	0	0	0	0	0	0	0	0	0	0	0	0	0	0	0	0	0
1	200032	haplo-281	0	0	0	0	0	0	0	0	1	0	0	0	0	0	0	0	0	0	0
1	200033	haplo-282	0	0	0	1	0	0	0	0	0	0	0	0	0	0	0	0	0	0	0
1	200034	haplo-283	0	0	0	0	0	0	0	0	1	0	0	0	0	0	0	0	0	0	0
1	200035	haplo-284	0	0	0	0	0	0	0	0	1	0	0	0	0	0	0	0	0	0	0
1	200036	haplo-285	0	0	0	0	0	0	0	1	0	0	0	0	0	0	0	0	0	0	0
1	200037	haplo-286	0	0	0	0	0	0	0	0	1	0	0	0	0	0	0	0	0	0	0
4	200038	haplo-287	0	1	0	0	0	0	0	1	0	0	0	0	0	0	0	0	0	0	2
2	200039	haplo-288	0	0	0	0	0	0	0	0	2	0	0	0	0	0	0	0	0	0	0
1	200040	haplo-289	0	0	0	0	0	0	0	0	1	0	0	0	0	0	0	0	0	0	0
5	200041	haplo-290	0	0	0	0	0	0	0	0	3	0	0	0	0	0	0	0	0	0	2
1	200046	haplo-291	0	0	0	0	0	0	0	0	0	0	0	0	0	1	0	0	0	0	0
1	200047	haplo-292	0	1	0	0	0	0	0	0	0	0	0	0	0	0	0	0	0	0	0
1	200048	haplo-293	0	0	0	0	0	0	0	0	0	0	0	0	0	1	0	0	0	0	0
1	200049	haplo-294	0	0	1	0	0	0	0	0	0	0	0	0	0	0	0	0	0	0	0
1	200050	haplo-295	0	0	1	0	0	0	0	0	0	0	0	0	0	0	0	0	0	0	0
1	200051	haplo-296	0	0	1	0	0	0	0	0	0	0	0	0	0	0	0	0	0	0	0
1	200052	haplo-297	0	0	0	0	0	0	0	0	0	0	0	0	0	0	0	0	0	0	1
3	200053	haplo-298	0	0	0	0	0	0	0	0	0	0	0	0	0	0	3	0	0	0	0
1	200054	haplo-299	0	0	0	0	0	0	0	0	0	0	0	0	0	0	1	0	0	0	0
1	200061	haplo-300	0	0	0	0	0	0	0	0	1	0	0	0	0	0	0	0	0	0	0
26	300001	haplo-301	10	0	0	1	0	4	0	0	3	0	0	0	0	0	1	3	0	0	4
46	300002	haplo-302	14	4	4	1	0	8	0	0	5	0	0	0	1	4	2	0	0	0	3
101	300003	haplo-303	24	2	14	4	0	5	5	3	5	0	0	0	6	13	2	0	0	0	18
5	300004	haplo-304	0	0	0	0	0	0	0	0	0	0	0	0	0	0	0	5	0	0	0
8	300005	haplo-305	4	0	0	0	0	0	0	1	2	0	0	0	1	0	0	0	0	0	0
5	300006	haplo-306	0	0	0	0	0	0	0	0	5	0	0	0	0	0	0	0	0	0	0
6	300007	haplo-307	1	0	0	0	0	0	0	0	0	0	0	0	0	0	5	0	0	0	0
9	300008	haplo-308	0	0	0	0	0	3	0	0	2	0	0	0	0	0	0	0	0	0	4
5	300010	haplo-309	1	0	0	0	0	0	0	0	0	0	0	0	0	3	1	0	0	0	0
1	300011	haplo-310	0	0	1	0	0	0	0	0	0	0	0	0	0	0	0	0	0	0	0
4	300012	haplo-311	4	0	0	0	0	0	0	0	0	0	0	0	0	0	0	0	0	0	0
1	300013	haplo-312	1	0	0	0	0	0	0	0	0	0	0	0	0	0	0	0	0	0	0
1	300014	haplo-313	1	0	0	0	0	0	0	0	0	0	0	0	0	0	0	0	0	0	0
1	300015	haplo-314	0	0	0	0	0	1	0	0	0	0	0	0	0	0	0	0	0	0	0
1	300016	haplo-315	0	0	0	0	0	0	0	0	0	0	0	0	0	0	0	0	0	0	1
1	300020	haplo-316	0	0	0	0	0	0	0	0	0	0	0	0	0	1	0	0	0	0	0
1	300021	haplo-317	0	0	0	0	0	0	0	0	0	0	0	0	0	0	0	0	0	0	1
16	400001	haplo-318	0	0	0	0	0	1	14	0	0	0	0	0	0	0	0	1	0	0	0
1	400002	haplo-319	0	0	0	0	0	0	1	0	0	0	0	0	0	0	0	0	0	0	0
4	400003	haplo-320	0	0	0	0	0	0	4	0	0	0	0	0	0	0	0	0	0	0	0
1	400004	haplo-321	0	0	0	0	0	0	1	0	0	0	0	0	0	0	0	0	0	0	0
5	400005	haplo-322	0	0	0	0	0	0	0	0	4	0	0	0	0	0	1	0	0	0	0
10	400006	haplo-323	0	0	0	0	0	0	0	6	4	0	0	0	0	0	0	0	0	0	0
1	400007	haplo-324	0	0	0	0	0	0	0	0	0	0	0	0	0	0	1	0	0	0	0
1	400010	haplo-325	0	0	0	0	0	0	0	0	1	0	0	0	0	0	0	0	0	0	0
1	400011	haplo-326	0	0	0	0	0	0	0	0	0	0	0	0	0	0	1	0	0	0	0
1	400012	haplo-327	0	0	0	0	0	0	0	0	0	0	0	0	0	0	0	0	1	0	0
13	500001	haplo-328	8	0	5	0	0	0	0	0	0	0	0	0	0	0	0	0	0	0	0
1	500003	haplo-329	0	0	0	0	0	0	0	0	0	0	0	0	0	1	0	0	0	0	0
1	500004	haplo-330	0	0	1	0	0	0	0	0	0	0	0	0	0	0	0	0	0	0	0
1	500005	haplo-331	0	0	1	0	0	0	0	0	0	0	0	0	0	0	0	0	0	0	0
1	600001	haplo-332	1	0	0	0	0	0	0	0	0	0	0	0	0	0	0	0	0	0	0
1	600002	haplo-333	0	0	0	0	0	0	0	0	0	0	0	0	0	0	0	1	0	0	0
1	600003	haplo-334	1	0	0	0	0	0	0	0	0	0	0	0	0	0	0	0	0	0	0

## Sheet: Input
1	3110	19	812	52	305	121	6	142	64	117	344	1	32	232	59	182	86	62	1	2	490
2			East Asia	Island East Asia	Southeast Asia	British Isles	General Europe	N Cont Europe	Scandinavia	South Europe	Southwest Asia	America	Arctic America	Australia	Indian Subcont	Island Southeast Asia	North Africa	Siberia	South Africa	Southwest Asia	subSaharan Africa
Cote	Dataset	HT
1	East Asia	3
2	East Asia	3
3	East Asia	11
4	East Asia	11
5	East Asia	11
6	East Asia	11
7	East Asia	11
8	East Asia	11
9	East Asia	11
10	East Asia	11
11	East Asia	11
12	East Asia	11
13	East Asia	11
14	East Asia	11
15	East Asia	11
16	East Asia	11
17	East Asia	11
18	East Asia	11
19	East Asia	11
20	East Asia	11
21	East Asia	11
22	East Asia	11
23	East Asia	11
24	East Asia	11
25	East Asia	11
26	East Asia	16
27	East Asia	16
28	East Asia	17
29	East Asia	17
30	East Asia	17
31	East Asia	17
32	East Asia	17
33	East Asia	17
34	East Asia	17
35	East Asia	17
36	East Asia	17
37	East Asia	17
38	East Asia	17
39	East Asia	17
40	East Asia	17
41	East Asia	17
42	East Asia	17
43	East Asia	17
44	East Asia	17
45	East Asia	17
46	East Asia	17
47	East Asia	17
48	East Asia	17
49	East Asia	17
50	East Asia	17
51	East Asia	17
52	East Asia	17
53	East Asia	18
54	East Asia	19
55	East Asia	19
56	East Asia	19
57	East Asia	19
58	East Asia	19
59	East Asia	19
60	East Asia	19
61	East Asia	19
62	East Asia	19
63	East Asia	19
64	East Asia	19
65	East Asia	19
66	East Asia	19
67	East Asia	19
68	East Asia	20
69	East Asia	29
70	East Asia	29
71	East Asia	29
72	East Asia	44
73	East Asia	44
76	East Asia	44
77	East Asia	44
78	East Asia	51
79	East Asia	51
80	East Asia	51
81	East Asia	51
82	East Asia	51
83	East Asia	51
84	East Asia	51
85	East Asia	51
86	East Asia	51
87	East Asia	51
88	East Asia	51
89	East Asia	51
90	East Asia	51
91	East Asia	51
92	East Asia	51
93	East Asia	55
94	East Asia	55
95	East Asia	58
96	East Asia	59
97	East Asia	59
98	East Asia	59
99	East Asia	59
100	East Asia	59
101	East Asia	60
102	East Asia	61
103	East Asia	61
104	East Asia	65
105	East Asia	95
106	East Asia	98
107	East Asia	102
108	East Asia	109
109	East Asia	139
110	East Asia	147
111	East Asia	148
112	East Asia	200001
113	East Asia	200001
114	East Asia	200001
115	East Asia	200001
116	East Asia	200001
117	East Asia	200001
118	East Asia	200001
119	East Asia	200001
120	East Asia	200001
121	East Asia	200001
122	East Asia	200001
123	East Asia	200001
124	East Asia	200001
125	East Asia	200006
126	East Asia	200006
127	East Asia	200006
128	East Asia	200006
129	East Asia	200006
130	East Asia	200006
131	East Asia	200006
132	East Asia	200006
133	East Asia	300001
134	East Asia	300001
135	East Asia	300001
136	East Asia	300002
137	East Asia	300002
138	East Asia	300002
139	East Asia	300002
140	East Asia	300003
141	East Asia	300012
142	East Asia	300012
143	East Asia	300012
144	East Asia	285
145	East Asia	3
146	East Asia	3
147	East Asia	3
148	East Asia	8
149	East Asia	8
150	East Asia	8
151	East Asia	11
152	East Asia	11
153	East Asia	16
154	East Asia	17
155	East Asia	17
156	East Asia	17
157	East Asia	38
158	East Asia	38
159	East Asia	38
160	East Asia	38
161	East Asia	73
162	East Asia	73
163	East Asia	73
164	East Asia	73
165	East Asia	73
166	East Asia	74
167	East Asia	99
168	East Asia	136
169	East Asia	136
170	East Asia	136
171	East Asia	141
172	East Asia	200001
173	East Asia	200001
174	East Asia	300001
175	East Asia	300002
176	East Asia	1
177	East Asia	1
178	East Asia	1
179	East Asia	1
180	East Asia	3
181	East Asia	3
182	East Asia	3
183	East Asia	11
184	East Asia	11
185	East Asia	11
186	East Asia	11
187	East Asia	11
188	East Asia	11
189	East Asia	11
190	East Asia	11
191	East Asia	11
192	East Asia	11
193	East Asia	11
194	East Asia	11
195	East Asia	11
196	East Asia	11
197	East Asia	11
198	East Asia	12
199	East Asia	16
200	East Asia	17
201	East Asia	17
202	East Asia	17
203	East Asia	17
204	East Asia	17
205	East Asia	17
206	East Asia	18
207	East Asia	18
208	East Asia	18
209	East Asia	18
210	East Asia	18
211	East Asia	19
212	East Asia	19
213	East Asia	19
214	East Asia	19
215	East Asia	19
216	East Asia	19
217	East Asia	19
218	East Asia	19
219	East Asia	19
220	East Asia	19
221	East Asia	20
222	East Asia	22
223	East Asia	22
224	East Asia	22
225	East Asia	22
226	East Asia	38
227	East Asia	39
228	East Asia	39
229	East Asia	39
230	East Asia	39
231	East Asia	50
232	East Asia	55
233	East Asia	55
234	East Asia	55
235	East Asia	55
236	East Asia	56
237	East Asia	73
238	East Asia	142
239	East Asia	142
240	East Asia	166
241	East Asia	200001
242	East Asia	200001
243	East Asia	200001
244	East Asia	200001
245	East Asia	200001
246	East Asia	200001
247	East Asia	200001
248	East Asia	200001
249	East Asia	200001
250	East Asia	200001
251	East Asia	200001
252	East Asia	200001
253	East Asia	200001
254	East Asia	200001
255	East Asia	200001
256	East Asia	200001
257	East Asia	200001
258	East Asia	200001
259	East Asia	200003
260	East Asia	200006
261	East Asia	200006
262	East Asia	200011
263	East Asia	200013
264	East Asia	200021
265	East Asia	200021
266	East Asia	300001
267	East Asia	300001
268	East Asia	300001
269	East Asia	300002
270	East Asia	300003
271	East Asia	300005
272	East Asia	300005
273	East Asia	300007
274	East Asia	3
275	East Asia	3
276	East Asia	3
277	East Asia	3
278	East Asia	3
279	East Asia	3
280	East Asia	3
281	East Asia	3
282	East Asia	3
283	East Asia	8
284	East Asia	8
285	East Asia	8
286	East Asia	8
287	East Asia	8
288	East Asia	9
289	East Asia	9
290	East Asia	9
291	East Asia	11
292	East Asia	11
293	East Asia	11
294	East Asia	11
295	East Asia	11
296	East Asia	11
297	East Asia	11
298	East Asia	11
299	East Asia	11
300	East Asia	11
301	East Asia	11
302	East Asia	11
303	East Asia	11
304	East Asia	11
305	East Asia	11
306	East Asia	11
307	East Asia	11
308	East Asia	11
309	East Asia	11
310	East Asia	15
311	East Asia	15
312	East Asia	16
313	East Asia	16
314	East Asia	16
315	East Asia	16
316	East Asia	17
317	East Asia	17
318	East Asia	17
319	East Asia	17
320	East Asia	17
321	East Asia	17
322	East Asia	17
323	East Asia	17
324	East Asia	17
325	East Asia	17
326	East Asia	17
327	East Asia	17
328	East Asia	17
329	East Asia	17
330	East Asia	17
331	East Asia	17
332	East Asia	17
333	East Asia	17
334	East Asia	17
335	East Asia	17
336	East Asia	17
337	East Asia	17
338	East Asia	17
339	East Asia	17
340	East Asia	17
341	East Asia	17
342	East Asia	17
343	East Asia	18
344	East Asia	18
345	East Asia	18
346	East Asia	18
347	East Asia	18
348	East Asia	18
349	East Asia	18
350	East Asia	19
351	East Asia	19
352	East Asia	19
353	East Asia	19
354	East Asia	22
355	East Asia	22
356	East Asia	22
357	East Asia	29
358	East Asia	29
359	East Asia	29
360	East Asia	29
361	East Asia	29
362	East Asia	29
363	East Asia	38
364	East Asia	38
365	East Asia	38
366	East Asia	38
367	East Asia	38
368	East Asia	38
369	East Asia	38
370	East Asia	39
371	East Asia	39
372	East Asia	44
373	East Asia	44
374	East Asia	44
375	East Asia	44
376	East Asia	44
377	East Asia	44
378	East Asia	44
379	East Asia	44
380	East Asia	44
381	East Asia	44
382	East Asia	44
383	East Asia	44
384	East Asia	44
385	East Asia	49
386	East Asia	51
387	East Asia	51
388	East Asia	55
389	East Asia	62
390	East Asia	73
391	East Asia	73
392	East Asia	73
393	East Asia	73
394	East Asia	73
395	East Asia	73
396	East Asia	73
397	East Asia	73
398	East Asia	73
399	East Asia	73
400	East Asia	73
401	East Asia	73
402	East Asia	73
403	East Asia	73
404	East Asia	73
405	East Asia	73
406	East Asia	73
407	East Asia	73
408	East Asia	73
409	East Asia	73
410	East Asia	73
411	East Asia	73
412	East Asia	73
413	East Asia	73
414	East Asia	73
415	East Asia	73
416	East Asia	73
417	East Asia	73
418	East Asia	73
419	East Asia	73
420	East Asia	73
421	East Asia	73
422	East Asia	75
423	East Asia	75
424	East Asia	84
425	East Asia	85
426	East Asia	85
427	East Asia	85
428	East Asia	85
429	East Asia	85
430	East Asia	85
431	East Asia	85
432	East Asia	86
433	East Asia	87
434	East Asia	88
435	East Asia	89
436	East Asia	90
437	East Asia	91
438	East Asia	92
439	East Asia	92
440	East Asia	93
441	East Asia	94
442	East Asia	96
443	East Asia	97
444	East Asia	98
445	East Asia	98
446	East Asia	98
447	East Asia	98
448	East Asia	98
449	East Asia	98
450	East Asia	98
451	East Asia	98
452	East Asia	98
453	East Asia	98
454	East Asia	98
455	East Asia	98
456	East Asia	98
457	East Asia	98
458	East Asia	98
459	East Asia	98
460	East Asia	99
461	East Asia	99
462	East Asia	100
463	East Asia	101
464	East Asia	103
465	East Asia	103
466	East Asia	104
467	East Asia	105
468	East Asia	106
469	East Asia	107
470	East Asia	110
471	East Asia	111
472	East Asia	112
473	East Asia	113
474	East Asia	114
475	East Asia	115
476	East Asia	116
477	East Asia	116
478	East Asia	117
479	East Asia	121
480	East Asia	125
481	East Asia	130
482	East Asia	130
483	East Asia	130
484	East Asia	137
485	East Asia	137
486	East Asia	138
487	East Asia	138
488	East Asia	140
489	East Asia	140
490	East Asia	143
491	East Asia	143
492	East Asia	144
493	East Asia	144
494	East Asia	145
495	East Asia	146
496	East Asia	149
497	East Asia	200001
498	East Asia	200001
499	East Asia	200001
500	East Asia	200001
501	East Asia	200001
502	East Asia	200001
503	East Asia	200001
504	East Asia	200001
505	East Asia	200001
506	East Asia	200001
507	East Asia	200001
508	East Asia	200001
509	East Asia	200001
510	East Asia	200001
511	East Asia	200001
512	East Asia	200001
513	East Asia	200001
514	East Asia	200001
515	East Asia	200001
516	East Asia	200001
517	East Asia	200001
518	East Asia	200001
519	East Asia	200001
520	East Asia	200001
521	East Asia	200001
522	East Asia	200001
523	East Asia	200001
524	East Asia	200001
525	East Asia	200001
526	East Asia	200001
527	East Asia	200001
528	East Asia	200001
529	East Asia	200001
530	East Asia	200005
531	East Asia	200005
532	East Asia	200009
533	East Asia	200022
534	East Asia	200023
535	East Asia	200024
536	East Asia	200028
537	East Asia	200028
538	East Asia	200029
539	East Asia	200029
540	East Asia	200030
541	East Asia	200030
542	East Asia	300002
543	East Asia	300002
544	East Asia	300002
545	East Asia	300002
546	East Asia	300002
547	East Asia	300002
548	East Asia	300003
549	East Asia	300003
550	East Asia	300003
551	East Asia	300003
552	East Asia	300003
553	East Asia	300003
554	East Asia	300010
555	East Asia	300012
556	East Asia	5
557	East Asia	5
558	East Asia	5
559	East Asia	5
560	East Asia	5
561	East Asia	11
562	East Asia	11
563	East Asia	18
564	East Asia	22
565	East Asia	44
566	East Asia	44
567	East Asia	44
568	East Asia	45
569	East Asia	45
570	East Asia	52
571	East Asia	52
572	East Asia	53
573	East Asia	53
574	East Asia	54
575	East Asia	55
576	East Asia	55
577	East Asia	55
578	East Asia	55
579	East Asia	65
580	East Asia	65
581	East Asia	103
582	East Asia	200001
583	East Asia	200001
584	East Asia	200001
585	East Asia	200001
586	East Asia	200003
587	East Asia	200016
588	East Asia	300003
589	East Asia	300003
590	East Asia	2
591	East Asia	2
592	East Asia	2
593	East Asia	5
594	East Asia	5
595	East Asia	11
596	East Asia	11
597	East Asia	11
598	East Asia	11
599	East Asia	11
600	East Asia	11
601	East Asia	11
602	East Asia	11
603	East Asia	17
604	East Asia	17
605	East Asia	17
606	East Asia	17
607	East Asia	17
608	East Asia	17
609	East Asia	17
610	East Asia	17
611	East Asia	17
612	East Asia	17
613	East Asia	17
614	East Asia	17
615	East Asia	17
616	East Asia	18
617	East Asia	18
618	East Asia	18
619	East Asia	18
620	East Asia	18
621	East Asia	18
622	East Asia	18
623	East Asia	18
624	East Asia	18
625	East Asia	18
626	East Asia	18
627	East Asia	19
628	East Asia	19
629	East Asia	19
630	East Asia	19
631	East Asia	19
632	East Asia	19
633	East Asia	29
634	East Asia	29
635	East Asia	29
636	East Asia	29
637	East Asia	38
638	East Asia	39
639	East Asia	39
640	East Asia	64
641	East Asia	64
642	East Asia	67
643	East Asia	68
644	East Asia	68
645	East Asia	68
646	East Asia	68
647	East Asia	68
648	East Asia	68
649	East Asia	68
650	East Asia	68
651	East Asia	68
652	East Asia	68
653	East Asia	68
654	East Asia	68
655	East Asia	68
656	East Asia	69
657	East Asia	71
658	East Asia	72
659	East Asia	72
660	East Asia	73
661	East Asia	73
662	East Asia	73
663	East Asia	73
664	East Asia	74
665	East Asia	155
666	East Asia	200001
667	East Asia	200001
668	East Asia	200001
669	East Asia	200001
670	East Asia	200001
671	East Asia	200001
672	East Asia	200001
673	East Asia	200001
674	East Asia	200005
675	East Asia	200005
676	East Asia	200005
677	East Asia	200005
678	East Asia	200006
679	East Asia	200006
680	East Asia	200012
681	East Asia	200012
682	East Asia	200014
683	East Asia	200014
684	East Asia	200014
685	East Asia	200014
686	East Asia	200014
687	East Asia	200014
688	East Asia	200014
689	East Asia	200014
690	East Asia	300001
691	East Asia	300001
692	East Asia	300001
693	East Asia	300002
694	East Asia	300003
695	East Asia	300003
696	East Asia	300003
697	East Asia	300003
698	East Asia	300003
699	East Asia	300003
700	East Asia	300003
701	East Asia	300003
702	East Asia	300003
703	East Asia	300003
704	East Asia	300003
705	East Asia	300003
706	East Asia	300003
707	East Asia	300013
708	East Asia	500001
709	East Asia	600001
710	East Asia	600003
711	East Asia	1
712	East Asia	1
713	East Asia	1
714	East Asia	3
715	East Asia	3
716	East Asia	11
717	East Asia	11
718	East Asia	11
719	East Asia	11
720	East Asia	11
721	East Asia	11
722	East Asia	11
723	East Asia	11
724	East Asia	11
725	East Asia	11
726	East Asia	11
727	East Asia	11
728	East Asia	11
729	East Asia	11
730	East Asia	11
731	East Asia	11
732	East Asia	11
733	East Asia	11
734	East Asia	11
735	East Asia	11
736	East Asia	11
737	East Asia	11
738	East Asia	11
739	East Asia	11
740	East Asia	11
741	East Asia	11
742	East Asia	11
743	East Asia	11
744	East Asia	11
745	East Asia	11
746	East Asia	11
747	East Asia	11
748	East Asia	11
749	East Asia	11
750	East Asia	11
751	East Asia	11
752	East Asia	15
753	East Asia	15
754	East Asia	15
755	East Asia	16
756	East Asia	16
757	East Asia	18
758	East Asia	19
759	East Asia	19
760	East Asia	19
761	East Asia	19
762	East Asia	19
763	East Asia	19
764	East Asia	22
765	East Asia	22
766	East Asia	22
767	East Asia	29
768	East Asia	29
769	East Asia	29
770	East Asia	29
771	East Asia	29
772	East Asia	29
773	East Asia	49
774	East Asia	49
775	East Asia	49
776	East Asia	64
777	East Asia	73
778	East Asia	73
779	East Asia	73
780	East Asia	73
781	East Asia	73
782	East Asia	153
783	East Asia	153
784	East Asia	159
785	East Asia	160
786	East Asia	161
787	East Asia	161
788	East Asia	161
789	East Asia	161
790	East Asia	162
791	East Asia	200001
792	East Asia	200002
793	East Asia	200002
794	East Asia	200002
795	East Asia	200005
796	East Asia	200014
797	East Asia	300002
798	East Asia	300003
799	East Asia	300005
800	East Asia	300014
801	East Asia	500001
802	East Asia	500001
803	East Asia	500001
804	East Asia	500001
805	East Asia	500001
806	East Asia	500001
807	East Asia	500001
808	East Asia	11
809	East Asia	154
810	East Asia	200017
811	East Asia	300005
812	East Asia	18
813	East Asia	55
814	East Asia	200001
815	Island East Asia	11
816	Island East Asia	11
817	Island East Asia	11
818	Island East Asia	11
819	Island East Asia	16
820	Island East Asia	17
821	Island East Asia	17
822	Island East Asia	17
823	Island East Asia	17
824	Island East Asia	17
825	Island East Asia	17
826	Island East Asia	18
827	Island East Asia	18
828	Island East Asia	18
829	Island East Asia	18
830	Island East Asia	18
831	Island East Asia	18
832	Island East Asia	19
833	Island East Asia	19
834	Island East Asia	19
835	Island East Asia	19
836	Island East Asia	19
837	Island East Asia	19
838	Island East Asia	19
839	Island East Asia	20
840	Island East Asia	27
841	Island East Asia	33
842	Island East Asia	65
843	Island East Asia	65
844	Island East Asia	65
845	Island East Asia	65
846	Island East Asia	103
847	Island East Asia	103
848	Island East Asia	1900-08-12
849	Island East Asia	1900-08-12
850	Island East Asia	1900-08-12
851	Island East Asia	1900-08-12
852	Island East Asia	1900-08-12
853	Island East Asia	200001
854	Island East Asia	200001
855	Island East Asia	200001
856	Island East Asia	200001
857	Island East Asia	200006
858	Island East Asia	200027
859	Island East Asia	200038
860	Island East Asia	200047
861	Island East Asia	300002
862	Island East Asia	300002
863	Island East Asia	300002
864	Island East Asia	300002
865	Island East Asia	300003
866	Island East Asia	300003
867	Southeast Asia	6
868	Southeast Asia	7
869	Southeast Asia	7
870	Southeast Asia	7
871	Southeast Asia	7
872	Southeast Asia	8
873	Southeast Asia	8
874	Southeast Asia	8
875	Southeast Asia	11
876	Southeast Asia	11
877	Southeast Asia	11
878	Southeast Asia	11
879	Southeast Asia	11
880	Southeast Asia	11
881	Southeast Asia	11
882	Southeast Asia	12
883	Southeast Asia	12
884	Southeast Asia	12
885	Southeast Asia	12
886	Southeast Asia	18
887	Southeast Asia	27
888	Southeast Asia	44
889	Southeast Asia	44
890	Southeast Asia	75
891	Southeast Asia	75
892	Southeast Asia	130
893	Southeast Asia	132
894	Southeast Asia	132
895	Southeast Asia	132
896	Southeast Asia	221
897	Southeast Asia	240
898	Southeast Asia	200001
899	Southeast Asia	200001
900	Southeast Asia	200001
901	Southeast Asia	200008
902	Southeast Asia	200049
903	Southeast Asia	300002
904	Southeast Asia	500004
905	Southeast Asia	2
906	Southeast Asia	2
907	Southeast Asia	2
908	Southeast Asia	2
909	Southeast Asia	6
910	Southeast Asia	6
911	Southeast Asia	7
912	Southeast Asia	7
913	Southeast Asia	7
914	Southeast Asia	7
915	Southeast Asia	7
916	Southeast Asia	7
917	Southeast Asia	7
918	Southeast Asia	8
919	Southeast Asia	11
920	Southeast Asia	11
921	Southeast Asia	11
922	Southeast Asia	11
923	Southeast Asia	11
924	Southeast Asia	11
925	Southeast Asia	11
926	Southeast Asia	11
927	Southeast Asia	11
928	Southeast Asia	11
929	Southeast Asia	16
930	Southeast Asia	17
931	Southeast Asia	17
932	Southeast Asia	17
933	Southeast Asia	17
934	Southeast Asia	17
935	Southeast Asia	18
936	Southeast Asia	18
937	Southeast Asia	18
938	Southeast Asia	18
939	Southeast Asia	19
940	Southeast Asia	19
941	Southeast Asia	27
942	Southeast Asia	27
943	Southeast Asia	27
944	Southeast Asia	27
945	Southeast Asia	29
946	Southeast Asia	44
947	Southeast Asia	44
948	Southeast Asia	44
949	Southeast Asia	44
950	Southeast Asia	44
951	Southeast Asia	44
952	Southeast Asia	44
953	Southeast Asia	75
954	Southeast Asia	75
955	Southeast Asia	75
956	Southeast Asia	103
957	Southeast Asia	132
958	Southeast Asia	132
959	Southeast Asia	132
960	Southeast Asia	132
961	Southeast Asia	132
962	Southeast Asia	216
963	Southeast Asia	216
964	Southeast Asia	216
965	Southeast Asia	228
966	Southeast Asia	229
967	Southeast Asia	230
968	Southeast Asia	230
969	Southeast Asia	234
970	Southeast Asia	236
971	Southeast Asia	237
972	Southeast Asia	239
973	Southeast Asia	200001
974	Southeast Asia	200001
975	Southeast Asia	200001
976	Southeast Asia	200001
977	Southeast Asia	200001
978	Southeast Asia	200001
979	Southeast Asia	200001
980	Southeast Asia	200001
981	Southeast Asia	200001
982	Southeast Asia	200001
983	Southeast Asia	200001
984	Southeast Asia	200051
985	Southeast Asia	300002
986	Southeast Asia	300003
987	Southeast Asia	300003
988	Southeast Asia	300003
989	Southeast Asia	300003
990	Southeast Asia	500005
991	Southeast Asia	7
992	Southeast Asia	8
993	Southeast Asia	11
994	Southeast Asia	11
995	Southeast Asia	11
996	Southeast Asia	11
997	Southeast Asia	17
998	Southeast Asia	29
999	Southeast Asia	40
1000	Southeast Asia	223
1001	Southeast Asia	223
1002	Southeast Asia	223
1003	Southeast Asia	232
1004	Southeast Asia	232
1005	Southeast Asia	200001
1006	Southeast Asia	200001
1007	Southeast Asia	500001
1008	Southeast Asia	7
1009	Southeast Asia	7
1010	Southeast Asia	7
1011	Southeast Asia	7
1012	Southeast Asia	8
1013	Southeast Asia	8
1014	Southeast Asia	11
1015	Southeast Asia	11
1016	Southeast Asia	11
1017	Southeast Asia	11
1018	Southeast Asia	11
1019	Southeast Asia	18
1020	Southeast Asia	27
1021	Southeast Asia	29
1022	Southeast Asia	29
1023	Southeast Asia	29
1024	Southeast Asia	44
1025	Southeast Asia	44
1026	Southeast Asia	44
1027	Southeast Asia	44
1028	Southeast Asia	65
1029	Southeast Asia	73
1030	Southeast Asia	103
1031	Southeast Asia	103
1032	Southeast Asia	116
1033	Southeast Asia	122
1034	Southeast Asia	122
1035	Southeast Asia	122
1036	Southeast Asia	122
1037	Southeast Asia	122
1038	Southeast Asia	122
1039	Southeast Asia	126
1040	Southeast Asia	130
1041	Southeast Asia	130
1042	Southeast Asia	130
1043	Southeast Asia	138
1044	Southeast Asia	219
1045	Southeast Asia	220
1046	Southeast Asia	220
1047	Southeast Asia	222
1048	Southeast Asia	222
1049	Southeast Asia	223
1050	Southeast Asia	224
1051	Southeast Asia	226
1052	Southeast Asia	227
1053	Southeast Asia	231
1054	Southeast Asia	232
1055	Southeast Asia	233
1056	Southeast Asia	238
1057	Southeast Asia	241
1058	Southeast Asia	200001
1059	Southeast Asia	200001
1060	Southeast Asia	200001
1061	Southeast Asia	200002
1062	Southeast Asia	200050
1063	Southeast Asia	300003
1064	Southeast Asia	300003
1065	Southeast Asia	300003
1066	Southeast Asia	300003
1067	Southeast Asia	7
1068	Southeast Asia	11
1069	Southeast Asia	11
1070	Southeast Asia	120
1071	Southeast Asia	122
1072	Southeast Asia	122
1073	Southeast Asia	200001
1074	Southeast Asia	18
1075	Southeast Asia	18
1076	Southeast Asia	18
1077	Southeast Asia	119
1078	Southeast Asia	132
1079	Southeast Asia	44
1080	Southeast Asia	65
1081	Southeast Asia	2
1082	Southeast Asia	11
1083	Southeast Asia	11
1084	Southeast Asia	11
1085	Southeast Asia	11
1086	Southeast Asia	11
1087	Southeast Asia	11
1088	Southeast Asia	12
1089	Southeast Asia	12
1090	Southeast Asia	12
1091	Southeast Asia	16
1092	Southeast Asia	18
1093	Southeast Asia	18
1094	Southeast Asia	19
1095	Southeast Asia	44
1096	Southeast Asia	44
1097	Southeast Asia	71
1098	Southeast Asia	75
1099	Southeast Asia	75
1100	Southeast Asia	92
1101	Southeast Asia	120
1102	Southeast Asia	120
1103	Southeast Asia	120
1104	Southeast Asia	120
1105	Southeast Asia	120
1106	Southeast Asia	130
1107	Southeast Asia	132
1108	Southeast Asia	132
1109	Southeast Asia	235
1110	Southeast Asia	300002
1111	Southeast Asia	300003
1112	Southeast Asia	300003
1113	Southeast Asia	500001
1114	Southeast Asia	500001
1115	Southeast Asia	9
1116	Southeast Asia	11
1117	Southeast Asia	11
1118	Southeast Asia	42
1119	Southeast Asia	44
1120	Southeast Asia	132
1121	Southeast Asia	200001
1122	Southeast Asia	300011
1123	Southeast Asia	3
1124	Southeast Asia	5
1125	Southeast Asia	6
1126	Southeast Asia	7
1127	Southeast Asia	8
1128	Southeast Asia	11
1129	Southeast Asia	11
1130	Southeast Asia	18
1131	Southeast Asia	35
1132	Southeast Asia	35
1133	Southeast Asia	44
1134	Southeast Asia	44
1135	Southeast Asia	44
1136	Southeast Asia	46
1137	Southeast Asia	128
1138	Southeast Asia	143
1139	Southeast Asia	216
1140	Southeast Asia	200004
1141	Southeast Asia	500001
1142	Southeast Asia	8
1143	Southeast Asia	11
1144	Southeast Asia	11
1145	Southeast Asia	11
1146	Southeast Asia	11
1147	Southeast Asia	12
1148	Southeast Asia	17
1149	Southeast Asia	18
1150	Southeast Asia	19
1151	Southeast Asia	20
1152	Southeast Asia	73
1153	Southeast Asia	73
1154	Southeast Asia	121
1155	Southeast Asia	121
1156	Southeast Asia	128
1157	Southeast Asia	130
1158	Southeast Asia	131
1159	Southeast Asia	132
1160	Southeast Asia	200001
1161	Southeast Asia	200001
1162	Southeast Asia	200001
1163	Southeast Asia	200001
1164	Southeast Asia	200001
1165	Southeast Asia	200001
1166	Southeast Asia	300002
1167	Southeast Asia	300003
1168	Southeast Asia	300003
1169	Southeast Asia	300003
1170	Southeast Asia	300003
1171	Southeast Asia	500001
1172	British Isles	1
1173	British Isles	1
1174	British Isles	1
1175	British Isles	1
1176	British Isles	1
1177	British Isles	1
1178	British Isles	1
1179	British Isles	1
1180	British Isles	1
1181	British Isles	1
1182	British Isles	1
1183	British Isles	2
1184	British Isles	2
1185	British Isles	2
1186	British Isles	2
1187	British Isles	2
1188	British Isles	2
1189	British Isles	2
1190	British Isles	5
1191	British Isles	11
1192	British Isles	11
1193	British Isles	11
1194	British Isles	11
1195	British Isles	11
1196	British Isles	11
1197	British Isles	11
1198	British Isles	11
1199	British Isles	11
1200	British Isles	11
1201	British Isles	11
1202	British Isles	11
1203	British Isles	11
1204	British Isles	11
1205	British Isles	11
1206	British Isles	16
1207	British Isles	16
1208	British Isles	16
1209	British Isles	16
1210	British Isles	16
1211	British Isles	16
1212	British Isles	17
1213	British Isles	17
1214	British Isles	17
1215	British Isles	17
1216	British Isles	17
1217	British Isles	17
1218	British Isles	17
1219	British Isles	17
1220	British Isles	17
1221	British Isles	17
1222	British Isles	17
1223	British Isles	17
1224	British Isles	17
1225	British Isles	17
1226	British Isles	17
1227	British Isles	17
1228	British Isles	17
1229	British Isles	17
1230	British Isles	18
1231	British Isles	18
1232	British Isles	18
1233	British Isles	18
1234	British Isles	18
1235	British Isles	18
1236	British Isles	18
1237	British Isles	18
1238	British Isles	20
1239	British Isles	20
1240	British Isles	22
1241	British Isles	22
1242	British Isles	22
1243	British Isles	22
1244	British Isles	24
1245	British Isles	24
1246	British Isles	24
1247	British Isles	26
1248	British Isles	26
1249	British Isles	26
1250	British Isles	26
1251	British Isles	28
1252	British Isles	28
1253	British Isles	33
1254	British Isles	66
1255	British Isles	70
1256	British Isles	70
1257	British Isles	70
1258	British Isles	80
1259	British Isles	83
1260	British Isles	163
1261	British Isles	165
1262	British Isles	200001
1263	British Isles	200001
1264	British Isles	200001
1265	British Isles	200001
1266	British Isles	200001
1267	British Isles	200001
1268	British Isles	200001
1269	British Isles	200001
1270	British Isles	200001
1271	British Isles	200001
1272	British Isles	200001
1273	British Isles	200001
1274	British Isles	200001
1275	British Isles	200001
1276	British Isles	200001
1277	British Isles	200001
1278	British Isles	200001
1279	British Isles	200001
1280	British Isles	200001
1281	British Isles	200001
1282	British Isles	200001
1283	British Isles	200006
1284	British Isles	200008
1285	British Isles	200008
1286	British Isles	200033
1287	British Isles	300001
1288	British Isles	300002
1289	British Isles	300003
1290	British Isles	300003
1291	British Isles	300003
1292	British Isles	300003
1293	General Europe	2
1294	General Europe	11
1295	General Europe	17
1296	General Europe	17
1297	General Europe	19
1298	General Europe	33
1299	N Cont Europe	20
1300	N Cont Europe	200001
1301	N Cont Europe	200001
1302	N Cont Europe	300002
1303	N Cont Europe	300002
1304	N Cont Europe	11
1305	N Cont Europe	18
1306	N Cont Europe	18
1307	N Cont Europe	18
1308	N Cont Europe	200001
1309	N Cont Europe	200001
1310	N Cont Europe	300001
1311	N Cont Europe	300002
1312	N Cont Europe	2
1313	N Cont Europe	2
1314	N Cont Europe	2
1315	N Cont Europe	2
1316	N Cont Europe	2
1317	N Cont Europe	2
1318	N Cont Europe	2
1319	N Cont Europe	11
1320	N Cont Europe	11
1321	N Cont Europe	11
1322	N Cont Europe	11
1323	N Cont Europe	11
1324	N Cont Europe	11
1325	N Cont Europe	11
1326	N Cont Europe	11
1327	N Cont Europe	11
1328	N Cont Europe	11
1329	N Cont Europe	11
1330	N Cont Europe	11
1331	N Cont Europe	17
1332	N Cont Europe	17
1333	N Cont Europe	17
1334	N Cont Europe	17
1335	N Cont Europe	17
1336	N Cont Europe	17
1337	N Cont Europe	17
1338	N Cont Europe	19
1339	N Cont Europe	19
1340	N Cont Europe	19
1341	N Cont Europe	19
1342	N Cont Europe	19
1343	N Cont Europe	19
1344	N Cont Europe	19
1345	N Cont Europe	19
1346	N Cont Europe	19
1347	N Cont Europe	19
1348	N Cont Europe	20
1349	N Cont Europe	20
1350	N Cont Europe	20
1351	N Cont Europe	20
1352	N Cont Europe	22
1353	N Cont Europe	200001
1354	N Cont Europe	200001
1355	N Cont Europe	200001
1356	N Cont Europe	200001
1357	N Cont Europe	200001
1358	N Cont Europe	200001
1359	N Cont Europe	200006
1360	N Cont Europe	200006
1361	N Cont Europe	200006
1362	N Cont Europe	200006
1363	N Cont Europe	200012
1364	N Cont Europe	200012
1365	N Cont Europe	300001
1366	N Cont Europe	300001
1367	N Cont Europe	300001
1368	N Cont Europe	300003
1369	N Cont Europe	300003
1370	N Cont Europe	300003
1371	N Cont Europe	300003
1372	N Cont Europe	300015
1373	N Cont Europe	2
1374	N Cont Europe	16
1375	N Cont Europe	17
1376	N Cont Europe	17
1377	N Cont Europe	19
1378	N Cont Europe	19
1379	N Cont Europe	200001
1380	N Cont Europe	200006
1381	N Cont Europe	200006
1382	N Cont Europe	200006
1383	N Cont Europe	300008
1384	N Cont Europe	300008
1385	N Cont Europe	20
1386	N Cont Europe	20
1387	N Cont Europe	20
1388	N Cont Europe	11
1389	N Cont Europe	22
1390	N Cont Europe	23
1391	N Cont Europe	170
1392	N Cont Europe	200003
1393	N Cont Europe	200003
1394	N Cont Europe	300003
1395	N Cont Europe	300008
1396	N Cont Europe	2
1397	N Cont Europe	22
1398	N Cont Europe	22
1399	N Cont Europe	22
1400	N Cont Europe	200001
1401	N Cont Europe	2
1402	N Cont Europe	2
1403	N Cont Europe	2
1404	N Cont Europe	5
1405	N Cont Europe	11
1406	N Cont Europe	11
1407	N Cont Europe	11
1408	N Cont Europe	11
1409	N Cont Europe	17
1410	N Cont Europe	17
1411	N Cont Europe	17
1412	N Cont Europe	19
1413	N Cont Europe	19
1414	N Cont Europe	20
1415	N Cont Europe	20
1416	N Cont Europe	20
1417	N Cont Europe	20
1418	N Cont Europe	20
1419	N Cont Europe	20
1420	N Cont Europe	20
1421	N Cont Europe	20
1422	N Cont Europe	20
1423	N Cont Europe	22
1424	N Cont Europe	24
1425	N Cont Europe	70
1426	N Cont Europe	82
1427	N Cont Europe	168
1428	N Cont Europe	200001
1429	N Cont Europe	200001
1430	N Cont Europe	200001
1431	N Cont Europe	200001
1432	N Cont Europe	200001
1433	N Cont Europe	200001
1434	N Cont Europe	200006
1435	N Cont Europe	300002
1436	N Cont Europe	300002
1437	N Cont Europe	300002
1438	N Cont Europe	300002
1439	N Cont Europe	300002
1440	N Cont Europe	400001
1441	Scandinavia	1
1442	Scandinavia	1
1443	Scandinavia	2
1444	Scandinavia	2
1445	Scandinavia	2
1446	Scandinavia	2
1447	Scandinavia	2
1448	Scandinavia	3
1449	Scandinavia	11
1450	Scandinavia	11
1451	Scandinavia	11
1452	Scandinavia	11
1453	Scandinavia	11
1454	Scandinavia	11
1455	Scandinavia	11
1456	Scandinavia	11
1457	Scandinavia	16
1458	Scandinavia	17
1459	Scandinavia	17
1460	Scandinavia	17
1461	Scandinavia	27
1462	Scandinavia	27
1463	Scandinavia	30
1464	Scandinavia	30
1465	Scandinavia	200001
1466	Scandinavia	200001
1467	Scandinavia	200001
1468	Scandinavia	200001
1469	Scandinavia	200001
1470	Scandinavia	200001
1471	Scandinavia	200001
1472	Scandinavia	200001
1473	Scandinavia	200001
1474	Scandinavia	200001
1475	Scandinavia	200001
1476	Scandinavia	200001
1477	Scandinavia	200001
1478	Scandinavia	200003
1479	Scandinavia	200007
1480	Scandinavia	300003
1481	Scandinavia	300003
1482	Scandinavia	300003
1483	Scandinavia	300003
1484	Scandinavia	300003
1485	Scandinavia	400001
1486	Scandinavia	400001
1487	Scandinavia	400001
1488	Scandinavia	400001
1489	Scandinavia	400001
1490	Scandinavia	400001
1491	Scandinavia	400001
1492	Scandinavia	400001
1493	Scandinavia	400001
1494	Scandinavia	400001
1495	Scandinavia	400001
1496	Scandinavia	400001
1497	Scandinavia	400001
1498	Scandinavia	400001
1499	Scandinavia	400002
1500	Scandinavia	400003
1501	Scandinavia	400003
1502	Scandinavia	400003
1503	Scandinavia	400003
1504	Scandinavia	400004
1505	South Europe	18
1506	South Europe	11
1507	South Europe	11
1508	South Europe	18
1509	South Europe	18
1510	South Europe	18
1511	South Europe	18
1512	South Europe	24
1513	South Europe	24
1514	South Europe	24
1515	South Europe	24
1516	South Europe	36
1517	South Europe	200001
1518	South Europe	200001
1519	South Europe	200001
1520	South Europe	200003
1521	South Europe	18
1522	South Europe	1
1523	South Europe	200001
1524	South Europe	300003
1525	South Europe	2
1526	South Europe	11
1527	South Europe	11
1528	South Europe	18
1529	South Europe	18
1530	South Europe	40
1531	South Europe	40
1532	South Europe	81
1533	South Europe	200001
1534	South Europe	200003
1535	South Europe	200003
1536	South Europe	200036
1537	South Europe	300003
1538	South Europe	11
1539	South Europe	17
1540	South Europe	17
1541	South Europe	17
1542	South Europe	18
1543	South Europe	18
1544	South Europe	18
1545	South Europe	18
1546	South Europe	18
1547	South Europe	18
1548	South Europe	18
1549	South Europe	19
1550	South Europe	19
1551	South Europe	22
1552	South Europe	22
1553	South Europe	22
1554	South Europe	22
1555	South Europe	22
1556	South Europe	27
1557	South Europe	27
1558	South Europe	33
1559	South Europe	173
1560	South Europe	175
1561	South Europe	175
1562	South Europe	175
1563	South Europe	200001
1564	South Europe	200001
1565	South Europe	200001
1566	South Europe	200001
1567	South Europe	300003
1568	South Europe	19
1569	South Europe	19
1570	South Europe	200019
1571	South Europe	200020
1572	South Europe	400006
1573	South Europe	11
1574	South Europe	11
1575	South Europe	11
1576	South Europe	11
1577	South Europe	11
1578	South Europe	11
1579	South Europe	11
1580	South Europe	11
1581	South Europe	11
1582	South Europe	11
1583	South Europe	11
1584	South Europe	11
1585	South Europe	11
1586	South Europe	16
1587	South Europe	20
1588	South Europe	20
1589	South Europe	20
1590	South Europe	20
1591	South Europe	33
1592	South Europe	33
1593	South Europe	33
1594	South Europe	34
1595	South Europe	34
1596	South Europe	127
1597	South Europe	153
1598	South Europe	174
1599	South Europe	200001
1600	South Europe	200001
1601	South Europe	200001
1602	South Europe	200001
1603	South Europe	200001
1604	South Europe	200010
1605	South Europe	200027
1606	South Europe	200038
1607	South Europe	400006
1608	South Europe	400006
1609	South Europe	400006
1610	South Europe	400006
1611	South Europe	400006
1612	South Europe	300005
1613	South Europe	11
1614	South Europe	17
1615	South Europe	18
1616	South Europe	20
1617	South Europe	22
1618	South Europe	27
1619	South Europe	176
1620	South Europe	200001
1621	South Europe	200018
1622	Southwest Asia	2
1623	Southwest Asia	2
1624	Southwest Asia	5
1625	Southwest Asia	9
1626	Southwest Asia	11
1627	Southwest Asia	11
1628	Southwest Asia	11
1629	Southwest Asia	11
1630	Southwest Asia	11
1631	Southwest Asia	11
1632	Southwest Asia	11
1633	Southwest Asia	11
1634	Southwest Asia	11
1635	Southwest Asia	11
1636	Southwest Asia	11
1637	Southwest Asia	11
1638	Southwest Asia	11
1639	Southwest Asia	11
1640	Southwest Asia	11
1641	Southwest Asia	11
1642	Southwest Asia	11
1643	Southwest Asia	11
1644	Southwest Asia	11
1645	Southwest Asia	11
1646	Southwest Asia	11
1647	Southwest Asia	11
1648	Southwest Asia	15
1649	Southwest Asia	16
1650	Southwest Asia	17
1651	Southwest Asia	17
1652	Southwest Asia	18
1653	Southwest Asia	18
1654	Southwest Asia	18
1655	Southwest Asia	18
1656	Southwest Asia	18
1657	Southwest Asia	18
1658	Southwest Asia	18
1659	Southwest Asia	18
1660	Southwest Asia	18
1661	Southwest Asia	18
1662	Southwest Asia	20
1663	Southwest Asia	20
1664	Southwest Asia	20
1665	Southwest Asia	20
1666	Southwest Asia	20
1667	Southwest Asia	20
1668	Southwest Asia	20
1669	Southwest Asia	20
1670	Southwest Asia	22
1671	Southwest Asia	24
1672	Southwest Asia	24
1673	Southwest Asia	24
1674	Southwest Asia	27
1675	Southwest Asia	28
1676	Southwest Asia	40
1677	Southwest Asia	49
1678	Southwest Asia	49
1679	Southwest Asia	49
1680	Southwest Asia	80
1681	Southwest Asia	80
1682	Southwest Asia	82
1683	Southwest Asia	167
1684	Southwest Asia	169
1685	Southwest Asia	177
1686	Southwest Asia	200001
1687	Southwest Asia	200001
1688	Southwest Asia	200001
1689	Southwest Asia	200001
1690	Southwest Asia	200001
1691	Southwest Asia	200001
1692	Southwest Asia	200001
1693	Southwest Asia	200001
1694	Southwest Asia	200001
1695	Southwest Asia	200001
1696	Southwest Asia	200001
1697	Southwest Asia	200001
1698	Southwest Asia	200001
1699	Southwest Asia	200001
1700	Southwest Asia	200001
1701	Southwest Asia	200001
1702	Southwest Asia	200001
1703	Southwest Asia	200001
1704	Southwest Asia	200002
1705	Southwest Asia	200002
1706	Southwest Asia	200002
1707	Southwest Asia	200002
1708	Southwest Asia	200002
1709	Southwest Asia	200002
1710	Southwest Asia	200002
1711	Southwest Asia	200003
1712	Southwest Asia	200003
1713	Southwest Asia	200006
1714	Southwest Asia	200020
1715	Southwest Asia	200034
1716	Southwest Asia	200035
1717	Southwest Asia	200040
1718	Southwest Asia	200041
1719	Southwest Asia	200041
1720	Southwest Asia	200041
1721	Southwest Asia	300002
1722	Southwest Asia	300005
1723	Southwest Asia	300005
1724	Southwest Asia	300006
1725	Southwest Asia	300006
1726	Southwest Asia	300006
1727	Southwest Asia	300006
1728	Southwest Asia	300006
1729	Southwest Asia	400005
1730	Southwest Asia	400005
1731	Southwest Asia	400005
1732	Southwest Asia	400005
1733	Southwest Asia	200002
1734	Southwest Asia	15
1735	Southwest Asia	26
1736	Southwest Asia	43
1737	Southwest Asia	200001
1738	Southwest Asia	300002
1739	Southwest Asia	9
1740	Southwest Asia	11
1741	Southwest Asia	26
1742	Southwest Asia	200001
1743	Southwest Asia	200002
1744	Southwest Asia	200002
1745	Southwest Asia	200002
1746	Southwest Asia	200002
1747	Southwest Asia	200002
1748	Southwest Asia	200015
1749	Southwest Asia	200061
1750	Southwest Asia	11
1751	Southwest Asia	11
1752	Southwest Asia	11
1753	Southwest Asia	11
1754	Southwest Asia	11
1755	Southwest Asia	11
1756	Southwest Asia	11
1757	Southwest Asia	11
1758	Southwest Asia	19
1759	Southwest Asia	19
1760	Southwest Asia	19
1761	Southwest Asia	20
1762	Southwest Asia	20
1763	Southwest Asia	200002
1764	Southwest Asia	200002
1765	Southwest Asia	200002
1766	Southwest Asia	200002
1767	Southwest Asia	200002
1768	Southwest Asia	200006
1769	Southwest Asia	200006
1770	Southwest Asia	200009
1771	Southwest Asia	200009
1772	Southwest Asia	200009
1773	Southwest Asia	200039
1774	Southwest Asia	200039
1775	Southwest Asia	11
1776	Southwest Asia	177
1777	Southwest Asia	200001
1778	Southwest Asia	200002
1779	Southwest Asia	200002
1780	Southwest Asia	200002
1781	Southwest Asia	300002
1782	Southwest Asia	11
1783	Southwest Asia	20
1784	Southwest Asia	20
1785	Southwest Asia	200009
1786	Southwest Asia	200009
1787	Southwest Asia	200009
1788	Southwest Asia	12
1789	Southwest Asia	200002
1790	Southwest Asia	200002
1791	Southwest Asia	200002
1792	Southwest Asia	200002
1793	Southwest Asia	200002
1794	Southwest Asia	2
1795	Southwest Asia	11
1796	Southwest Asia	2
1797	Southwest Asia	2
1798	Southwest Asia	3
1799	Southwest Asia	3
1800	Southwest Asia	11
1801	Southwest Asia	11
1802	Southwest Asia	11
1803	Southwest Asia	11
1804	Southwest Asia	11
1805	Southwest Asia	11
1806	Southwest Asia	11
1807	Southwest Asia	11
1808	Southwest Asia	11
1809	Southwest Asia	11
1810	Southwest Asia	11
1811	Southwest Asia	11
1812	Southwest Asia	11
1813	Southwest Asia	11
1814	Southwest Asia	11
1815	Southwest Asia	11
1816	Southwest Asia	11
1817	Southwest Asia	11
1818	Southwest Asia	11
1819	Southwest Asia	11
1820	Southwest Asia	11
1821	Southwest Asia	11
1822	Southwest Asia	11
1823	Southwest Asia	11
1824	Southwest Asia	11
1825	Southwest Asia	11
1826	Southwest Asia	15
1827	Southwest Asia	17
1828	Southwest Asia	17
1829	Southwest Asia	17
1830	Southwest Asia	17
1831	Southwest Asia	17
1832	Southwest Asia	17
1833	Southwest Asia	17
1834	Southwest Asia	17
1835	Southwest Asia	17
1836	Southwest Asia	17
1837	Southwest Asia	17
1838	Southwest Asia	17
1839	Southwest Asia	17
1840	Southwest Asia	18
1841	Southwest Asia	18
1842	Southwest Asia	18
1843	Southwest Asia	18
1844	Southwest Asia	18
1845	Southwest Asia	18
1846	Southwest Asia	18
1847	Southwest Asia	19
1848	Southwest Asia	19
1849	Southwest Asia	19
1850	Southwest Asia	19
1851	Southwest Asia	19
1852	Southwest Asia	19
1853	Southwest Asia	19
1854	Southwest Asia	19
1855	Southwest Asia	19
1856	Southwest Asia	19
1857	Southwest Asia	19
1858	Southwest Asia	19
1859	Southwest Asia	19
1860	Southwest Asia	19
1861	Southwest Asia	19
1862	Southwest Asia	19
1863	Southwest Asia	19
1864	Southwest Asia	19
1865	Southwest Asia	19
1866	Southwest Asia	19
1867	Southwest Asia	19
1868	Southwest Asia	19
1869	Southwest Asia	21
1870	Southwest Asia	22
1871	Southwest Asia	22
1872	Southwest Asia	22
1873	Southwest Asia	25
1874	Southwest Asia	25
1875	Southwest Asia	27
1876	Southwest Asia	27
1877	Southwest Asia	27
1878	Southwest Asia	49
1879	Southwest Asia	82
1880	Southwest Asia	82
1881	Southwest Asia	134
1882	Southwest Asia	135
1883	Southwest Asia	135
1884	Southwest Asia	135
1885	Southwest Asia	135
1886	Southwest Asia	135
1887	Southwest Asia	167
1888	Southwest Asia	167
1889	Southwest Asia	171
1890	Southwest Asia	172
1891	Southwest Asia	275
1892	Southwest Asia	200001
1893	Southwest Asia	200001
1894	Southwest Asia	200001
1895	Southwest Asia	200001
1896	Southwest Asia	200001
1897	Southwest Asia	200001
1898	Southwest Asia	200001
1899	Southwest Asia	200001
1900	Southwest Asia	200001
1901	Southwest Asia	200001
1902	Southwest Asia	200001
1903	Southwest Asia	200001
1904	Southwest Asia	200001
1905	Southwest Asia	200001
1906	Southwest Asia	200001
1907	Southwest Asia	200001
1908	Southwest Asia	200001
1909	Southwest Asia	200001
1910	Southwest Asia	200002
1911	Southwest Asia	200002
1912	Southwest Asia	200002
1913	Southwest Asia	200002
1914	Southwest Asia	200002
1915	Southwest Asia	200002
1916	Southwest Asia	200006
1917	Southwest Asia	200006
1918	Southwest Asia	200006
1919	Southwest Asia	200006
1920	Southwest Asia	200006
1921	Southwest Asia	200006
1922	Southwest Asia	200006
1923	Southwest Asia	200006
1924	Southwest Asia	200010
1925	Southwest Asia	200026
1926	Southwest Asia	200026
1927	Southwest Asia	200027
1928	Southwest Asia	200037
1929	Southwest Asia	300001
1930	Southwest Asia	300001
1931	Southwest Asia	300001
1932	Southwest Asia	300002
1933	Southwest Asia	300002
1934	Southwest Asia	300003
1935	Southwest Asia	300003
1936	Southwest Asia	300003
1937	Southwest Asia	300003
1938	Southwest Asia	300003
1939	Southwest Asia	300008
1940	Southwest Asia	300008
1941	Southwest Asia	400006
1942	Southwest Asia	400006
1943	Southwest Asia	400006
1944	Southwest Asia	400006
1945	Southwest Asia	400010
1946	Southwest Asia	11
1947	Southwest Asia	11
1948	Southwest Asia	11
1949	Southwest Asia	11
1950	Southwest Asia	12
1951	Southwest Asia	12
1952	Southwest Asia	18
1953	Southwest Asia	200002
1954	Southwest Asia	200002
1955	Southwest Asia	200002
1956	Southwest Asia	200010
1957	Southwest Asia	18
1958	Southwest Asia	200002
1959	Southwest Asia	19
1960	Southwest Asia	11
1961	Southwest Asia	11
1962	Southwest Asia	12
1963	Southwest Asia	12
1964	Southwest Asia	200002
1965	Southwest Asia	200002
1966	America	11
1967	Arctic America	20
1968	Arctic America	31
1969	Arctic America	31
1970	Arctic America	31
1971	Arctic America	31
1972	Arctic America	124
1973	Arctic America	17
1974	Arctic America	17
1975	Arctic America	18
1976	Arctic America	18
1977	Arctic America	29
1978	Arctic America	29
1979	Arctic America	29
1980	Arctic America	29
1981	Arctic America	29
1982	Arctic America	29
1983	Arctic America	29
1984	Arctic America	29
1985	Arctic America	31
1986	Arctic America	31
1987	Arctic America	31
1988	Arctic America	31
1989	Arctic America	31
1990	Arctic America	31
1991	Arctic America	31
1992	Arctic America	31
1993	Arctic America	31
1994	Arctic America	31
1995	Arctic America	31
1996	Arctic America	31
1997	Arctic America	31
1998	Arctic America	63
1999	Australia	9
[truncated: 1,113 more rows]
