# Supplementary material for: Complete Range of the Universal mtDNA Gene Pool and High Genetic Diversity in the Thai Dog Population
Source: Genes (Basel). 2020 Feb 27;11(3):253. doi: 10.3390/genes11030253 (PMC7140826; doi:10.3390/genes11030253)
Supplement: Supplementary file 1 [file genes-11-00253-s001.zip › TABLE S2 .xlsx]

## Sheet: Sheet1
Regions	ABC(DEF)	nA(%)	nB(%)	nC(%)	HT(indel)	HTuq	UT(%)	UTd(%)	NsubHG	nHTres59	nHTres111	nHTres239	HT diversity (SD)	Nucleotide diversity	Mean of pairwise differences
Total	3185(69)	2412(74.1)	547(16.8)	226(6.9)	369	-	62.2	77	-
Europe	423(27)	292(64.9)	95(21.1)	36(8.0)	62	16	77.78	92.22	4	23.6	32.19	45.77	0.935（0.005）	0.013747 +/- 0.007076	8.014214 +/- 3.730156
N.Afr	83(3)	60(69.8)	12(14.0)	11(12.8)	31	10	58.14	93.02	4	26.27			0.951 （0.010）	0.014210 +/- 0.007366	8.284268 +/- 3.876061
Nigeria	336(9)	319(92.5)	15(4.3)	2(0.6)	75	54	43.77	68.41	3	30.04	43.64	63.65	0.947 （0.006）	0.007511 +/- 0.004115	4.379087 +/- 2.168692
sub-Sah. Africa	527(1)	396(75)	98(18.6)	33(6.3)	61	21	79.2	91.1	6	23.95	32.73	45.32	0.933 （0.005）	0.011630 +/- 0.006008	7.641151 +/- 3.569215
SW Asia	337(9)	200(57.8)	115(33.2)	22(6.4)	59	15	79.77	94.22	5	24.48	35.33	51.17	0.925 (0.007)	0.014047 +/- 0.007223	8.203317 +/- 3.813323
Siberia	60(2)	39(62.9)	13(21,0)	8(12.9)	25	7	56.45	80.65	4	24.62			0.963 (0.008)	0.014330 +/- 0.007448	8.511898 +/- 3.989472
India	59(0)	47(79.7)	4(6.8)	8(13.6)	23	6	57.63	81.36	6	23			0.935 (0.017)	0.011450 +/- 0.006078	6.675628 +/- 3.194814
Island SEA	181(1)	138(75.8)	22(12.1)	21(11.5)	46	13	32.42	40.66	7	25.77	35.96		0.924 (0.013)	0.012532 +/- 0.006522	7.306417 +/- 3.435845
Thailand	259(6)	220(83.0)	26(9.8)	13(4.9)	67	32	37.36	47.5	10	29.71	42.58	63.38	0.956 (0.005)	0.011060 +/- 0.005810	6.447913 +/- 3.061967
C.Thai	31(1)	25(78.1)	3(9.4)	3(9.4)	17	6	40.6	50	7				0.9536 (0.0183)	0.011810 +/- 0.006346	6.885081 +/- 3.326278
N.Thai	79(1)	67(83.8)	8(10.0)	4(5.0)	35	15	27.5	33.75	7	28.95			0.955 (0.010)	0.011189 +/- 0.005925	6.512025 +/- 3.112022
NE.Thai	60(0)	49(81.7)	9(15.0)	2(3.3)	21	5	50	53.33	5	20.87			0.943 (0.011)	0.011269 +/- 0.005989	6.570056 +/- 3.148167
S.Thai	58(3)	52(85.2)	2(3.3)	4(6.6)	25	5	44.3	55.7	8	24.58			0.9192 (0.0215)	0.008783 +/- 0.004793	5.120301 +/- 2.519041
Thai Ridgeback	28(0)	24(85.7)	4(14.3)	0(0.0)	13	2	17.86	53.57	5				0.931 (0.024)	0.010782 +/- 0.005872	6.275132 +/- 3.069644
Japan	118(3)	76(62.8)	24(19.8)	18(14.9)	30	7	58.68	82.64	6	22.27			0.942 (0.007)	0.014591 +/- 0.007522	8.521350 +/- 3.967324
N.China	98(0)	65(66.3)	25(25.5)	8(8.2)	29	4	79.59	88.78	5	22.64			0.924 (0.014)	0.013520 +/- 0.007026	7.882180 +/- 3.697915
C.China	141(0)	109(77.3)	21(14.9)	11(7.8)	29	8	70.92	85.82	7	19.27	26.03		0.910 (0.011)	0.011485 +/- 0.006033	6.695542 +/- 3.177151
S.China	282(0)	223(79.1)	45(16.0)	14(5.0)	74	35	41.84	54.26	9	29.24	43.47	67.79	0.951 (0.005)	0.011843 +/- 0.006182	6.904546 +/- 3.257675
Guizhou&Guangxi	92(0)	76(82.6)	13(14.1)	3(3.3)	38	16	34.8	47.8	8	29.02			0.9436 (0.0130)	0.010846 +/- 0.005751	6.312231 +/- 3.021342
Hunan&Jiangxi	100(0)	68(68.0)	26(26.0)	6(6.0)	31	9	41	48	8	23.03			0.9121 (0.0158)	0.013323 +/- 0.006930	7.767273 +/- 3.647691
Yunan	75(0)	68(90.7)	4(5.3)	3(4.0)	29	8	54.7	60	9	25.53			0.8865 (0.0315)	0.009018 +/- 0.004886	5.248288 +/- 2.565774
South. East Asia	580(7)	469(79.9)	78(13.3)	33(5.6)	127	73	40.72	51.96	10	32.39	48.4	75.84	0.962 (0.003)	0.011875 +/- 0.006185	6.923263 +/- 3.260773
Note: Nucleotide diversity and pairwise genetic distances of dog mtDNA are not informative concerning the genetic diversity among dog populations. This is because each haplogroup originates from different ancient wolves. This implies that the genetic distance between the haplogroups is a result of the genetic distance between ancient wolves, it has not developed in the dog population. The distanc…

## Sheet: Sheet2
	N	A	P	N_e	R_h	H_e			nA(%)	nB(%)	nC(%)
Total	3137	286	14	19.859	15.672	0.95			2331(74,31)	524(16,70)	222(7,08)
EU	450	52	0	13.589	12.872	0.928			292(64,89)	95(21,11)	36(8,00)
N.EU	206	28	0	11.633	11.168	0.918			114(55,34)	45(21,84)	26(12,62)
S.EU	117	31	0	11.474	12.62	0.921			82(70,09)	25(21,37)	4(3,42)
AFRICA	577	68	0	14.985	13.675	0.935			429(74,35)	102(17,68)	42(7,28)
N.AFRICA	86	29	0	15.473	14.382	0.946			60(69,77)	12(13,95)	11(12,79)
sS. AFRICA	491	50	0	13.397	12.817	0.927			369(75,15)	90(18,33)	31(6,31)
SWA	346	51	0	9.21	11.892	0.894			200(57,80)	115(33,24)	22(6,36)
Persian Plateau	169	29	0	9.543	10.988	0.901			106(62,72)	46(27,22)	12(7,10)
Anatolia	111	29	0	7.934	10.945	0.882			64(57,66)	35(31,53)	8(7,21)
Siberia	62	22	0	14.561	13.991	0.947			39(62,90)	13(20,97)	8(12,90)
Indian	59	22	0	11.193	12.952	0.926			47(79,66)	4(6,78)	8(13,56)
SEA	487	96	0	21.465	15.987	0.955			384(78,85)	55(11,29)	40(8,21)
mSE.ASIA	305	73	0	20.64	15.889	0.955			246(80,66)	33(10,82)	19(6,23)
iSE.ASIA	182	43	0	9.268	13.039	0.897			138(75,82)	22(12,09)	21(11,54)
THAI	265	65	0	20.734	15.847	0.955			220(83,02)	26(9,81)	13(4,91)
C.THAI	68	26	0	17.383	14.841	0.957			54(79,41)	4(5,88)	7(10,29)
N.THAI	80	34	0	16.931	15.334	0.953			67(83,75)	8(10,00)	4(5,00)
NE.THAI	60	20	0	13.139	12.646	0.94			49(81,67)	9(15,00)	2(3,33)
S.THAI	25	13	0	4.496	12	0.81			23(92,00)	1(4,00)	0(0,00)
Breed. THAI	28	13	0	9.8	11.432	0.931			24(85,71)	4(14,29)	0(0,00)
EA	864	125	0	19.453	15.392	0.95			649(75,12)	139(16,09)	66(7,64)
Japan	121	28	0	15.016	13.207	0.941			76(62,81)	24(19,83)	18(14,88)
Northern.CHINA	239	38	0	11.017	11.664	0.913			174(72,80)	46(19,25)	19(7,95)
N.CHINA	98	24	0	9.49	11.397	0.904			65(66,33)	25(25,51)	8(8,16)
C.CHINA	141	27	0	9.722	10.716	0.904			109(77,30)	21(14,89)	11(7,80)
S.CHINA	282	71	0	18.952	15.341	0.951			223(79,08)	45(15,96)	14(4,96)
ASY	587	122	0	24.618	16.576	0.961			496(80,26)	80(12,94)	35(5,66)

## Sheet: Sheet3
nA(%)	nB(%)	nC(%)	nA(%)	A%	nB	B%	nC	C%
2677(76.1)	547(15.5)	226(6.4)	2677	76.1	547	15.5	226	6.4
292(64.9)	95(21.1)	36(8)	292	64.9	95	21.1	36	8
114(55.3)	45(21.8)	26(12.6)	114	55.3	45	21.8	26	12.6
82(70.1)	25(21.4)	4(3.4)	82	70.1	25	21.4	4	3.4
775(80.8)	125(13)	46(4.8)	775	80.8	125	13	46	4.8
319(92.5)	15(4.3)	2(0.6)	319	92.5	15	4.3	2	0.6
60(69.8)	12(14)	11(12.8)	60	69.8	12	14	11	12.8
715(81.9)	113(12.9)	35(4)	715	81.9	113	12.9	35	4
396(75)	98(18.6)	33(6.3)	396	75	98	18.6	33	6.3
200(57.8)	115(33.2)	22(6.4)	200	57.8	115	33.2	22	6.4
106(62.7)	46(27.2)	12(7.1)	106	62.7	46	27.2	12	7.1
64(57.7)	35(31.5)	8(7.2)	64	57.7	35	31.5	8	7.2
39(62.9)	13(21)	8(12.9)	39	62.9	13	21	8	12.9
47(79.7)	4(6.8)	8(13.6)	47	79.7	4	6.8	8	13.6
384(78.9)	55(11.3)	40(8.2)	384	78.9	55	11.3	40	8.2
246(80.7)	33(10.8)	19(6.2)	246	80.7	33	10.8	19	6.2
138(75.8)	22(12.1)	21(11.5)	138	75.8	22	12.1	21	11.5
220(83)	26(9.8)	13(4.9)	220	83	26	9.8	13	4.9
54(79.4)	4(5.9)	7(10.3)	54	79.4	4	5.9	7	10.3
67(83.8)	8(10)	4(5)	67	83.8	8	10	4	5
49(81.7)	9(15)	2(3.3)	49	81.7	9	15	2	3.3
23(92)	1(4)	0(0)	23	92	1	4	0	0
24(85.7)	4(14.3)	0(0)	24	85.7	4	14.3	0	0
649(75.1)	139(16.1)	66(7.6)	649	75.1	139	16.1	66	7.6
76(62.8)	24(19.8)	18(14.9)	76	62.8	24	19.8	18	14.9
174(72.8)	46(19.3)	19(8)	174	72.8	46	19.3	19	8
65(66.3)	25(25.5)	8(8.2)	65	66.3	25	25.5	8	8.2
109(77.3)	21(14.9)	11(7.8)	109	77.3	21	14.9	11	7.8
223(79.1)	45(16)	14(5)	223	79.1	45	16	14	5
469(79.9)	78(13.3)	33(5.6)	469	79.9	78	13.3	33	5.6

## Sheet: Sheet4
Region	ABC(DEF)1	nA(%)2	nB(%)2	nC(%)2	nHT3	HTuq4	UT(%)5	UTd(%)5	NsubHG6	nHres59(SD)7	HT diversity(SD)
Total	3185(69)	2412(74.1)	547(16.8)	226(6.9)	369	-	62.2	77	-
Europe	423(27)	292(64.9)	95(21.1)	36(8.0)	62	16	77.8	92.2	4	23.6(+/- 2.52)	0.935 （0.005）
N.Afr	83(3)	60(69.8)	12(14.0)	11(12.8)	31	10	58.1	93	4	26.27(+/- 1.65)	0.951 （0.010）
Nigera	336(9)	319(92.5)	15(4.3)	2(0.6)	75	54	43.8	68.4	3	30.04(+/- 2.76)	0.947 （0.006）
sub-Sah. Africa	527(1)	396(75)	98(18.6)	33(6.3)	61	21	79.2	91.1	6	23.95(+/- 2.49)	0.933 （0.005）
SW Asia	337(9)	200(57.8)	115(33.2)	22(6.4)	59	15	79.8	94.2	5	24.48(+/- 2.65)	0.925 (0.007)
Siberia	60(2)	39(62.9)	13(21,0)	8(12.9)	25	7	56.5	80.7	4	24.62(+/- 0.57)	0.963 (0.008)
India	59(0)	47(79.7)	4(6.8)	8(13.6)	23	6	57.6	81.4	6	23	0.935 (0.017)
Island SEA	181(1)	138(75.8)	22(12.1)	21(11.5)	46	13	32.4	40.7	7	25.77(+/- 2.36)	0.924 (0.013)
Thailand	259(6)	220(83.0)	26(9.8)	13(4.9)	67	32	37.4	47.5	10	29.71(+/- 2.75)	0.956 (0.005)
C.Thai	31(1)	25(78.1)	3(9.4)	3(9.4)	17	6	40.6	50	7		0.9536 (0.0183)
N.Thai	79(1)	67(83.8)	8(10.0)	4(5.0)	35	15	27.5	33.8	7	28.95(+/- 1.71)	0.955 (0.010)
NE.Thai	60(0)	49(81.7)	9(15.0)	2(3.3)	21	5	50	53.3	5	20.87(+/- 0.34)	0.943 (0.011)
S.Thai	58(3)	52(85.2)	2(3.3)	4(6.6)	25	5	44.3	55.7	8	24.58(+/- 0.57)	0.9192 (0.0215)
Thai Ridgeback	28(0)	24(85.7)	4(14.3)	0(0.0)	13	2	17.9	53.6	5		0.931 (0.024)
Japan	118(3)	76(62.8)	24(19.8)	18(14.9)	30	7	58.7	82.6	6	22.27(+/- 1.88)	0.942 (0.007)
N.China	98(0)	65(66.3)	25(25.5)	8(8.2)	29	4	79.6	88.8	5	22.64(+/- 1.8)	0.924 (0.014)
C.China	141(0)	109(77.3)	21(14.9)	11(7.8)	29	8	70.9	85.8	7	19.27(+/- 1.98)	0.910 (0.011)
S.China	282(0)	223(79.1)	45(16.0)	14(5.0)	74	35	41.8	54.3	9	29.24(+/- 2.79)	0.951 (0.005)
Guizhou&Guangxi	92(0)	76(82.6)	13(14.1)	3(3.3)	38	16	34.8	47.8	8	29.02(+/- 2.03)	0.9436 (0.0130)
Hunan&Jiangxi	100(0)	68(68.0)	26(26.0)	6(6.0)	31	9	41	48	8	23.03(+/- 1.97)	0.9121 (0.0158)
Yunan	75(0)	68(90.7)	4(5.3)	3(4.0)	29	8	54.7	60	9	25.53(+/- 1.45)	0.8865 (0.0315)
South. East Asia	580(7)	469(79.9)	78(13.3)	33(5.6)	127	73	40.7	52	10	32.39(+/- 3.06)	0.962 (0.003)
